# Supplementary material for: 4-Bromo-3-methyl­anilinium perchlorate
Source: Acta Crystallogr Sect E Struct Rep Online. 2009 Sep 9;65(Pt 10):o2422. doi: 10.1107/S160053680903520X (PMC2970490; doi:10.1107/S160053680903520X)
Supplement: Supplementary file 2 [file e-65-o2422-Isup2.hkl]

# 
# h,k,l, Fc-squared, Fo-squared, sigma(Fo-squared) and status flag 
# 
data_I
_shelx_title ' 2         P -1         R = 0.05' 
_shelx_refln_list_code          4 
_shelx_F_calc_maximum      135.56 
_exptl_crystal_F_000       284.00 
_reflns_d_resolution_high  0.7700 
 
loop_ 
 _symmetry_equiv_pos_as_xyz 
 'x, y, z' 
 '-x, -y, -z' 
 
_cell_length_a     4.9455 
_cell_length_b     6.9647 
_cell_length_c    15.7140 
_cell_angle_alpha  95.780 
_cell_angle_beta   94.400 
_cell_angle_gamma 102.620 
 
_shelx_F_squared_multiplier     1.000 
 
loop_ 
 _refln_index_h 
 _refln_index_k 
 _refln_index_l 
 _refln_F_squared_calc 
 _refln_F_squared_meas 
 _refln_F_squared_sigma 
 _refln_observed_status 
   1   0   0      525.18      511.71     23.52 o 
   2   0   0       38.47       40.38      3.17 o 
   3   0   0       14.07       13.22      4.41 o 
   4   0   0      213.53      244.49     10.12 o 
   5   0   0       58.14       70.61     12.52 o 
   6   0   0       27.57       27.55     14.33 o 
  -6   1   0        8.01        8.41      6.86 o 
  -5   1   0        1.36       10.13      3.84 o 
  -4   1   0        1.16        5.10      2.98 o 
  -3   1   0      138.79      144.15      6.01 o 
  -2   1   0     2426.08     2499.49     41.97 o 
  -1   1   0     2346.35     2377.30     39.00 o 
   0   1   0        6.37       13.15      0.42 o 
   1   1   0     4385.47     4600.15     42.42 o 
   2   1   0      202.75      232.84     27.23 o 
   3   1   0      241.64      227.26     26.11 o 
   4   1   0      154.01      146.63     13.78 o 
   5   1   0        5.71       10.20      6.33 o 
   6   1   0        5.35       14.21     15.43 o 
  -5   2   0       95.62       92.74      7.12 o 
  -4   2   0      383.57      424.98     16.41 o 
  -3   2   0       26.62       23.20      4.69 o 
  -2   2   0      648.35      670.51     24.37 o 
  -1   2   0     1073.91     1040.15     24.81 o 
   0   2   0     8868.05     8825.44    154.62 o 
   1   2   0       72.66       84.25      5.90 o 
   2   2   0       56.14       54.31      2.26 o 
   3   2   0        3.91       -2.10      3.27 o 
   4   2   0      116.87      125.94     11.70 o 
   5   2   0       60.17       64.44     11.91 o 
  -6   3   0        4.37       25.73      7.62 o 
  -5   3   0        0.24       -0.35      4.80 o 
  -4   3   0        7.57        7.93      3.31 o 
  -3   3   0      108.70      107.02     14.17 o 
  -2   3   0      304.50      319.35     25.10 o 
  -1   3   0      132.35      105.75      6.85 o 
   0   3   0        0.27       -0.50      1.63 o 
   1   3   0      928.47      945.19     19.16 o 
   2   3   0      176.58      165.81     10.61 o 
   3   3   0      246.01      281.15     64.23 o 
   4   3   0      162.96      175.40     31.96 o 
   5   3   0        8.80        2.57      7.50 o 
  -6   4   0       14.02       23.56      8.63 o 
  -5   4   0       59.23       64.60     10.53 o 
  -4   4   0      252.81      213.70     18.99 o 
  -3   4   0      107.77      108.83      9.97 o 
  -2   4   0      136.73      132.27      5.82 o 
  -1   4   0      614.32      652.77     14.68 o 
   0   4   0     1168.08     1262.47     60.93 o 
   1   4   0       52.39       56.03      2.91 o 
   2   4   0       90.42       93.36     10.23 o 
   3   4   0        1.65       -3.15      4.41 o 
   4   4   0       33.85       38.67      9.42 o 
  -5   5   0       22.75       14.30      7.90 o 
  -4   5   0       62.83       44.58      8.61 o 
  -3   5   0       33.73       33.12      3.68 o 
  -2   5   0        7.80       14.81      2.64 o 
  -1   5   0      344.53      343.73     10.62 o 
   0   5   0      170.72      128.24     14.41 o 
   1   5   0        3.63        3.82      3.09 o 
   2   5   0        2.57        2.90     13.46 o 
   3   5   0      215.88      223.39     18.80 o 
   4   5   0       14.07       27.00      9.88 o 
  -5   6   0       21.47       24.91      9.25 o 
  -4   6   0       30.04       35.99     26.13 o 
  -3   6   0        0.05       -5.15      5.15 o 
  -2   6   0        5.29        3.89      3.50 o 
  -1   6   0       25.98       22.09      3.70 o 
   0   6   0      363.96      407.83     29.44 o 
   1   6   0        2.80       -4.88      7.56 o 
   2   6   0        6.32       26.12      7.83 o 
   3   6   0       12.15       18.25     10.15 o 
  -5   7   0        2.91       13.30     19.52 o 
  -4   7   0       46.57       45.57     11.67 o 
  -3   7   0        0.90        9.34      6.87 o 
  -2   7   0       19.47       28.18      7.23 o 
  -1   7   0      151.48      155.81     10.05 o 
   0   7   0       63.17       62.64      9.94 o 
   1   7   0        7.11       -3.44      5.75 o 
   2   7   0       30.24       19.40      8.95 o 
  -4   8   0       16.39       11.11      8.88 o 
  -3   8   0       16.63        6.57      8.97 o 
  -2   8   0        5.87        7.11      6.15 o 
  -1   8   0        0.36        0.90      3.59 o 
   0   8   0       50.23       49.72      8.61 o 
   1   8   0       11.17       14.00     12.60 o 
   1  -9   1        1.33      -10.55     14.01 o 
  -1  -8   1        9.33       10.03      6.62 o 
   0  -8   1        6.44       10.39     12.44 o 
   1  -8   1       12.78       19.33      5.87 o 
   2  -8   1       27.52       43.36      9.62 o 
   3  -8   1       64.39       69.72     12.34 o 
   4  -8   1        4.38        3.68      6.69 o 
  -2  -7   1       30.54       57.22     24.48 o 
  -1  -7   1       17.75       10.21      6.05 o 
   0  -7   1      252.96      268.66     12.03 o 
   1  -7   1       39.07       45.79      7.68 o 
   2  -7   1       31.76       21.78      9.05 o 
   3  -7   1       12.90       10.56      6.12 o 
   4  -7   1       12.18       21.54     17.63 o 
   5  -7   1        0.72        0.16      6.00 o 
  -3  -6   1       39.40       52.38     14.96 o 
  -2  -6   1      240.75      255.99     20.70 o 
  -1  -6   1       23.07       41.48      7.89 o 
   0  -6   1        1.39        7.09      4.42 o 
   1  -6   1       20.95       20.40      4.81 o 
   2  -6   1      381.17      365.36     24.01 o 
   3  -6   1       70.98       82.90     15.35 o 
   4  -6   1       18.49       27.35      7.84 o 
   5  -6   1       29.90       32.90      9.80 o 
  -4  -5   1        0.51      -10.71     10.71 o 
  -3  -5   1        0.36        1.18      7.01 o 
  -2  -5   1       10.39       27.85      6.77 o 
  -1  -5   1      258.41      258.21      9.45 o 
   0  -5   1       64.19       75.86      5.03 o 
   1  -5   1      654.96      713.90     17.78 o 
   2  -5   1       75.74       68.00      4.30 o 
   3  -5   1       91.53       89.33      9.87 o 
   4  -5   1       76.29       83.94     17.87 o 
   5  -5   1        0.08        1.38      6.77 o 
  -4  -4   1       13.24       11.40      6.56 o 
  -3  -4   1      100.41      109.77     11.89 o 
  -2  -4   1      664.49      696.77     29.60 o 
  -1  -4   1       76.19       76.42      4.10 o 
   0  -4   1       41.06       44.83      3.96 o 
   1  -4   1      161.50      176.86      5.27 o 
   2  -4   1      928.83      949.30     18.94 o 
   3  -4   1      282.95      271.56     10.99 o 
   4  -4   1      117.60      105.31     12.58 o 
   5  -4   1       32.43       33.32      8.64 o 
   6  -4   1       24.45       34.55      9.09 o 
  -5  -3   1        0.69        2.62      5.60 o 
  -4  -3   1        0.57       -4.49      4.77 o 
  -3  -3   1       23.83       26.71      5.79 o 
  -2  -3   1       93.51       87.60      2.65 o 
  -1  -3   1     1355.79     1386.79     25.60 o 
   0  -3   1       78.05      110.80      7.75 o 
   1  -3   1     2913.11     3133.77     46.50 o 
   2  -3   1      442.51      394.00     11.33 o 
   3  -3   1       18.39       18.54      3.11 o 
   4  -3   1        1.89        2.30      2.50 o 
   5  -3   1       27.38       27.63      7.51 o 
   6  -3   1        2.01       10.01     10.63 o 
  -5  -2   1        4.10        2.21      4.83 o 
  -4  -2   1       27.03       27.37      6.57 o 
  -3  -2   1      461.77      449.77     18.15 o 
  -2  -2   1      632.56      651.11     61.40 o 
  -1  -2   1       29.12       31.78      3.56 o 
   0  -2   1      149.34      196.00     11.89 o 
   1  -2   1      243.97      262.02     12.81 o 
   2  -2   1     1062.37      903.38     42.19 o 
   3  -2   1     1378.03      690.51    232.22 o 
   4  -2   1        2.03        0.65      2.83 o 
   5  -2   1        0.82        1.46      3.00 o 
  -6  -1   1        0.08        8.56      6.93 o 
  -5  -1   1        3.68        3.05      7.16 o 
  -4  -1   1       48.47       54.49      5.24 o 
  -3  -1   1      743.77      765.19     17.30 o 
  -2  -1   1       93.01      102.54      3.18 o 
  -1  -1   1       19.11       21.40      2.71 o 
   0  -1   1     1658.38     1554.81     14.08 o 
   1  -1   1     7206.82     6512.53     55.33 o 
   2  -1   1        4.65        6.58      2.17 o 
   3  -1   1      507.64      554.53     17.90 o 
   4  -1   1        7.38        7.75      3.39 o 
   5  -1   1       52.96       48.27      6.32 o 
   6  -1   1        7.03        7.93      6.46 o 
  -6   0   1       14.19       10.44      7.50 o 
  -5   0   1        5.00        2.93      6.61 o 
  -4   0   1        9.83       12.65      6.53 o 
  -3   0   1      271.78      202.26     22.54 o 
  -2   0   1     2745.43     2809.74     62.39 o 
  -1   0   1     3138.54     3071.07     98.24 o 
   1   0   1        3.87        6.61      1.23 o 
   2   0   1     3615.34     3497.61     56.11 o 
   3   0   1     1707.78     1747.03     80.37 o 
   4   0   1        1.47        7.72      8.58 o 
   5   0   1       26.78       20.73      6.67 o 
   6   0   1       16.70       20.03     13.70 o 
  -6   1   1        0.44        4.61      6.06 o 
  -5   1   1        4.15        4.63      5.10 o 
  -4   1   1      125.02      132.02      7.36 o 
  -3   1   1     1294.48     1353.37     30.40 o 
  -2   1   1      658.21      738.84     22.34 o 
  -1   1   1      237.12      219.84      4.42 o 
   0   1   1      350.50      335.82      6.88 o 
   1   1   1    18376.74    16646.56    310.47 o 
   2   1   1       20.73       28.18      3.72 o 
   3   1   1        1.51        1.14      2.68 o 
   4   1   1        2.88       -3.00      4.57 o 
   5   1   1       21.64       25.63      9.68 o 
  -6   2   1       16.68       16.66      5.52 o 
  -5   2   1        1.32        2.28      4.75 o 
  -4   2   1       17.42       21.58      3.94 o 
  -3   2   1       10.36       14.44      4.01 o 
  -2   2   1     3942.89     3778.48     77.01 o 
  -1   2   1      676.09      712.89     13.03 o 
   0   2   1       13.40       15.90      1.41 o 
   1   2   1      478.91      543.23     52.86 o 
   2   2   1     1220.22     1232.28     41.56 o 
   3   2   1      104.97       98.73      8.27 o 
   4   2   1        0.16        2.25      5.67 o 
   5   2   1        1.58        9.63     11.97 o 
  -6   3   1        0.16       -0.29      3.91 o 
  -5   3   1       10.43       15.72      4.70 o 
  -4   3   1      320.47      317.99     13.11 o 
  -3   3   1      909.97      878.49     37.30 o 
  -2   3   1       17.99       20.28      4.97 o 
  -1   3   1     2451.29     2663.02     49.25 o 
   0   3   1       94.88      114.05     10.39 o 
   1   3   1      559.25      507.37      8.04 o 
   2   3   1       36.61       39.45      5.42 o 
   3   3   1       95.48      104.02     11.53 o 
   4   3   1        8.00        2.56      6.35 o 
   5   3   1       12.91       25.03     13.22 o 
  -6   4   1        0.16        1.89      6.61 o 
  -5   4   1       15.82        5.20     10.39 o 
  -4   4   1       46.08       41.84      7.19 o 
  -3   4   1      205.78      219.75     13.87 o 
  -2   4   1     1440.21     1642.85    100.27 o 
  -1   4   1      272.09      295.36     20.78 o 
   0   4   1       50.15       47.99      5.37 o 
   1   4   1      133.53      119.71      7.73 o 
   2   4   1      139.65      147.74     12.28 o 
   3   4   1      125.70      130.26     14.25 o 
   4   4   1        0.11        2.12      5.40 o 
  -5   5   1       26.87        9.82      6.91 o 
  -4   5   1      159.24      150.20     24.56 o 
  -3   5   1      319.68      329.11     25.19 o 
  -2   5   1       56.43       56.28      8.29 o 
  -1   5   1       16.24       15.57      2.79 o 
   0   5   1       25.46       31.37      5.17 o 
   1   5   1      327.89      350.04     35.34 o 
   2   5   1      220.87      230.35     16.74 o 
   3   5   1       36.41       42.48     10.57 o 
   4   5   1        1.71        2.98      6.33 o 
  -5   6   1        0.52        2.74     11.65 o 
  -4   6   1        0.30        4.37      4.77 o 
  -3   6   1        0.03        3.81      4.22 o 
  -2   6   1       37.93       42.02      4.64 o 
  -1   6   1       12.93       11.01      2.95 o 
   0   6   1      109.74      109.11      9.79 o 
   1   6   1       68.63       68.53      9.53 o 
   2   6   1       15.96       12.74      9.29 o 
   3   6   1       27.76       35.75     17.87 o 
  -5   7   1       13.71       19.99     11.02 o 
  -4   7   1       47.18       50.85     10.71 o 
  -3   7   1       19.67       19.00      8.06 o 
  -2   7   1        3.14       -5.16      5.16 o 
  -1   7   1       28.37       22.90      3.95 o 
   0   7   1        1.74        4.24     10.23 o 
   1   7   1      255.07      277.17     20.87 o 
   2   7   1       34.72       30.89      9.76 o 
  -4   8   1        5.50        5.91      7.03 o 
  -3   8   1        1.26        2.75      6.17 o 
  -2   8   1       14.54       15.95     10.55 o 
  -1   8   1        1.28       -0.25      7.64 o 
   0   8   1       11.92       12.87      7.64 o 
   1   8   1        3.13       -6.69      6.69 o 
   1  -9   2        0.08       -3.15     12.91 o 
   2  -9   2        1.75        0.49      4.56 o 
  -1  -8   2       38.03       34.43      8.37 o 
   0  -8   2        7.09        9.45     10.71 o 
   1  -8   2       58.40       52.82      8.29 o 
   2  -8   2        8.95       21.42      7.80 o 
   3  -8   2       27.44       19.92     12.44 o 
   4  -8   2       32.05       27.83     10.75 o 
  -2  -7   2        0.07       -5.18      6.29 o 
  -1  -7   2        0.66        3.26      4.65 o 
   0  -7   2        6.59        5.21      3.17 o 
   1  -7   2        0.31        8.05      4.74 o 
   2  -7   2       16.45       18.78     14.64 o 
   3  -7   2        0.32       -5.83      7.08 o 
   4  -7   2        3.42       23.80     11.57 o 
   5  -7   2        7.27       14.97     11.26 o 
  -3  -6   2       26.26       29.89      9.30 o 
  -2  -6   2       29.78       34.89      8.25 o 
  -1  -6   2       99.79       98.20     11.34 o 
   0  -6   2      231.08      235.96      9.82 o 
   1  -6   2      931.53      944.19     25.41 o 
   2  -6   2        2.28        5.37      4.65 o 
   3  -6   2      137.47      147.03     14.82 o 
   4  -6   2       47.22       28.54      9.14 o 
   5  -6   2       24.27       11.75      8.67 o 
  -4  -5   2        6.99       18.83      8.17 o 
  -3  -5   2        0.51        6.74     16.14 o 
  -2  -5   2        0.74        4.01      4.42 o 
  -1  -5   2      398.96      401.59     13.79 o 
   0  -5   2        6.25        7.66      2.55 o 
   1  -5   2        3.67        6.18      2.87 o 
   2  -5   2      144.30      139.33     10.48 o 
   3  -5   2      112.56      119.40     12.07 o 
   4  -5   2        3.11       21.22      7.25 o 
   5  -5   2        0.97       -1.10      6.10 o 
  -4  -4   2       98.33      117.12     15.19 o 
  -3  -4   2       26.30       25.21      6.93 o 
  -2  -4   2       36.40       37.87      7.24 o 
  -1  -4   2       27.07       31.42      4.54 o 
   0  -4   2     1510.29     1463.85     49.54 o 
   1  -4   2      550.57      570.61     11.64 o 
   2  -4   2      178.89      177.75      7.31 o 
   3  -4   2      208.35      217.33     15.48 o 
   4  -4   2      110.50      111.79     17.79 o 
   5  -4   2       58.67       76.34     11.32 o 
   6  -4   2       14.01       11.38      9.29 o 
  -5  -3   2       11.87       10.00      6.32 o 
  -4  -3   2       75.95       69.88     11.15 o 
  -3  -3   2      143.01      131.03     10.85 o 
  -2  -3   2        0.39        0.16      2.08 o 
  -1  -3   2     1694.79     1767.72     34.42 o 
   0  -3   2      122.37       90.48      2.87 o 
   1  -3   2        8.83       17.45      2.97 o 
   2  -3   2      122.48      103.73      9.64 o 
   3  -3   2      175.22      168.37      9.78 o 
   4  -3   2      184.07      185.50     13.88 o 
   5  -3   2       60.59       66.86      9.74 o 
   6  -3   2       11.02        4.62      5.17 o 
  -5  -2   2      108.54      125.26     15.27 o 
  -4  -2   2      244.47      252.19     16.22 o 
  -3  -2   2        1.73        2.20      1.68 o 
  -2  -2   2      611.09      618.35     16.72 o 
  -1  -2   2      113.87      104.21      3.30 o 
   0  -2   2     8242.98     8185.61    107.12 o 
   1  -2   2      942.94      880.01     18.86 o 
   2  -2   2      369.64      407.75     16.95 o 
   3  -2   2       39.56       37.72      3.84 o 
   4  -2   2        9.12       28.51      7.91 o 
   5  -2   2       38.90       35.83      5.15 o 
   6  -2   2       14.67       10.55     14.33 o 
  -6  -1   2       42.84       42.91      9.72 o 
  -5  -1   2       33.33       31.29      7.59 o 
  -4  -1   2        8.58       11.22      3.13 o 
  -3  -1   2        9.58       11.12      2.43 o 
  -2  -1   2      801.74      794.27     30.65 o 
  -1  -1   2     4041.75     4025.96     65.92 o 
   0  -1   2     2324.76     2566.69     21.57 o 
   1  -1   2       28.77       35.17      1.07 o 
   2  -1   2      472.00      517.27     28.34 o 
   3  -1   2      175.19      158.56      7.05 o 
   4  -1   2      746.08      735.35     22.50 o 
   5  -1   2        2.64        3.88      4.66 o 
   6  -1   2        5.34       -7.39      7.79 o 
  -6   0   2        2.34       -0.21      5.43 o 
  -5   0   2       56.96       79.40     20.15 o 
  -4   0   2      238.22      236.20     10.04 o 
  -3   0   2      178.90      203.56      7.00 o 
  -2   0   2     2233.67     2578.73     42.46 o 
  -1   0   2      138.05      146.40      4.91 o 
   1   0   2    10820.47    10345.49    122.10 o 
   2   0   2      468.29      444.61      8.01 o 
   3   0   2       10.76       14.67      3.30 o 
   4   0   2       64.30       66.78      8.99 o 
   5   0   2       68.60       77.15     11.76 o 
   6   0   2        6.97       20.51     27.32 o 
  -6   1   2       21.02       32.59      9.57 o 
  -5   1   2       14.96       25.27      4.81 o 
  -4   1   2        0.48        2.68      2.94 o 
  -3   1   2       75.21       98.67      5.11 o 
  -2   1   2      699.94      672.05     48.25 o 
  -1   1   2    10800.14     9461.39    103.52 o 
   0   1   2     5275.78     5001.51     80.28 o 
   1   1   2       38.50       38.19      3.50 o 
   2   1   2     1068.67     1170.69     28.75 o 
   3   1   2     1158.94     1216.01     86.19 o 
   4   1   2      528.56      631.75    103.59 o 
   5   1   2        8.22       26.84      8.42 o 
  -6   2   2        7.84        5.74      5.51 o 
  -5   2   2       49.15       59.65      8.06 o 
  -4   2   2      211.43      212.15     15.72 o 
  -3   2   2       10.67       14.32      2.62 o 
  -2   2   2       71.40       62.96      4.37 o 
  -1   2   2       74.73       61.07      3.31 o 
   0   2   2     2946.38     3073.36     44.09 o 
   1   2   2     1305.70     1337.36     31.95 o 
   2   2   2     1732.79     1729.66     56.60 o 
   3   2   2        3.35       15.08      5.06 o 
   4   2   2        0.28        4.88      6.45 o 
   5   2   2       21.83       23.81      8.96 o 
  -5   3   2       95.37      104.84     12.69 o 
  -4   3   2      152.29      147.48      9.30 o 
  -3   3   2       83.53       83.34      7.95 o 
  -2   3   2        1.35        6.72      2.76 o 
  -1   3   2     3353.71     3429.13     64.36 o 
   0   3   2      254.79      241.86      5.94 o 
   1   3   2      233.69      210.05     14.06 o 
   2   3   2      239.99      290.83     53.37 o 
   3   3   2      475.25      594.58     82.34 o 
   4   3   2       51.82       64.69     12.74 o 
   5   3   2       13.71        9.67     15.82 o 
  -6   4   2       15.89        8.97      7.24 o 
  -5   4   2       36.65       34.85      7.31 o 
  -4   4   2       22.74       17.25      5.19 o 
  -3   4   2       12.39       23.30      4.67 o 
  -2   4   2        2.79        3.47      3.38 o 
  -1   4   2       88.35      101.05      4.96 o 
   0   4   2     1078.18     1240.92     37.21 o 
   1   4   2       54.01       44.12      4.48 o 
   2   4   2       34.97       30.23      6.29 o 
   3   4   2        8.99       10.22      7.64 o 
   4   4   2       10.39        6.53      6.62 o 
  -5   5   2       46.24       32.43     14.01 o 
  -4   5   2      152.96      168.48     23.57 o 
  -3   5   2       70.66       71.76      7.30 o 
  -2   5   2       81.05       99.74      7.14 o 
  -1   5   2      552.59      520.81     33.47 o 
   0   5   2      147.93      130.86      6.00 o 
   1   5   2        9.97        8.60     13.93 o 
   2   5   2       11.48       14.60      6.65 o 
   3   5   2       90.22      102.91     13.78 o 
   4   5   2       50.21       54.97     12.50 o 
  -5   6   2        3.36        7.69      6.69 o 
  -4   6   2        0.54        1.68     10.94 o 
  -3   6   2        3.30        3.04      2.96 o 
  -2   6   2       31.03       35.26      5.83 o 
  -1   6   2       44.45       41.75      4.86 o 
   0   6   2       71.05       86.04     17.09 o 
   1   6   2        0.36        6.18      5.50 o 
   2   6   2       24.35       38.01      9.33 o 
   3   6   2       14.37       12.66      8.56 o 
  -4   7   2       20.40        8.39      7.27 o 
  -3   7   2        4.24        8.32      6.09 o 
  -2   7   2        0.60       10.40      8.76 o 
  -1   7   2       44.30       60.02      6.34 o 
   0   7   2       56.23       45.50      7.51 o 
   1   7   2       19.70       19.88      7.98 o 
   2   7   2        2.44        6.64      7.34 o 
  -4   8   2        0.04       15.43     10.71 o 
  -3   8   2        3.50        7.41      6.84 o 
  -2   8   2        0.75        5.89      8.42 o 
  -1   8   2       11.26        9.95     11.41 o 
   0   8   2       19.50       11.45      6.63 o 
   1   8   2        8.32       10.80      7.32 o 
   1  -9   3       20.80       36.05     17.63 o 
  -1  -8   3        6.95        2.68      9.29 o 
   0  -8   3        0.85       12.44     11.81 o 
   1  -8   3       27.89       16.23     19.05 o 
   2  -8   3       28.98       37.54      9.25 o 
   3  -8   3       28.44       39.47     10.74 o 
   4  -8   3       45.97       63.49     16.01 o 
  -2  -7   3        2.60       12.45      7.28 o 
  -1  -7   3        2.26       20.73     17.00 o 
   0  -7   3       27.25       26.33     10.51 o 
   1  -7   3        6.89       11.65      8.82 o 
   2  -7   3       66.71       83.41     20.70 o 
   3  -7   3        3.92        1.44      5.38 o 
   4  -7   3        1.24        1.12      6.99 o 
  -3  -6   3       77.24       86.46     13.35 o 
  -2  -6   3      107.70      122.68     13.00 o 
  -1  -6   3       90.40       93.95      6.81 o 
   0  -6   3       27.04       29.58      4.90 o 
   1  -6   3      162.61      144.56      6.55 o 
   2  -6   3       75.47      112.63     12.55 o 
   3  -6   3      375.32      370.68     24.26 o 
   4  -6   3       38.89       39.77      9.82 o 
   5  -6   3        1.51       -4.01     10.15 o 
  -4  -5   3       29.38       19.49      8.32 o 
  -3  -5   3      100.13      119.18     12.95 o 
  -2  -5   3       15.96       20.07      5.87 o 
  -1  -5   3        2.61       16.21      3.27 o 
   0  -5   3       38.80       42.89      3.56 o 
   1  -5   3      535.67      539.03     12.96 o 
   2  -5   3      848.30      888.15     44.32 o 
   3  -5   3       54.02       63.23      9.90 o 
   4  -5   3       22.49       24.92     14.33 o 
   5  -5   3        7.06       -0.13      5.14 o 
  -5  -4   3        3.83       -1.57      8.03 o 
  -4  -4   3        0.36        3.11      5.18 o 
  -3  -4   3      137.68      132.83     12.62 o 
  -2  -4   3      161.85      183.59     11.43 o 
  -1  -4   3      225.26      245.90     19.96 o 
   0  -4   3      271.02      298.63      7.94 o 
   1  -4   3       14.00       12.33      2.39 o 
   2  -4   3      142.36      161.74     14.64 o 
   3  -4   3      716.25      692.56     31.27 o 
   4  -4   3       30.04       32.82      7.13 o 
   5  -4   3        0.98        1.37      5.11 o 
   6  -4   3        5.99        3.32      6.03 o 
  -5  -3   3        9.62       -0.44      4.42 o 
  -4  -3   3      100.18       98.60     10.55 o 
  -3  -3   3      452.96      441.54     21.10 o 
  -2  -3   3        6.60        8.28      2.11 o 
  -1  -3   3      399.54      407.78     14.01 o 
   0  -3   3      636.54      625.45     11.13 o 
   1  -3   3     2115.48     2265.83     36.74 o 
   2  -3   3      255.28      254.42     11.26 o 
   3  -3   3       55.71       49.85      6.77 o 
   4  -3   3      128.47      105.76     11.44 o 
   5  -3   3       58.48       67.39     13.07 o 
   6  -3   3       45.33       47.83      9.36 o 
  -5  -2   3        0.13        5.87     11.10 o 
  -4  -2   3        3.76        1.49      7.08 o 
  -3  -2   3      300.11      364.30     18.77 o 
  -2  -2   3     1187.80     1160.08     30.63 o 
  -1  -2   3      792.87      795.79     17.79 o 
   0  -2   3     1202.65     1238.61     27.43 o 
   1  -2   3      293.03      268.15     27.32 o 
   2  -2   3      207.87      190.85      6.56 o 
   3  -2   3      384.26      364.83     18.47 o 
   4  -2   3       13.77       17.46      4.46 o 
   5  -2   3       12.07        9.25      3.72 o 
   6  -2   3        0.86        4.41     13.38 o 
  -6  -1   3        7.52       -6.77     11.81 o 
  -5  -1   3        6.80        1.82      4.07 o 
  -4  -1   3      212.96      237.59      9.81 o 
  -3  -1   3     1353.53     1334.16     43.06 o 
  -2  -1   3      238.42      209.33      9.21 o 
  -1  -1   3      130.91      161.55      3.64 o 
   0  -1   3      791.35      833.06     13.87 o 
   1  -1   3     5761.56     5287.23     62.79 o 
   2  -1   3      908.41      822.28     21.01 o 
   3  -1   3       18.83       17.05      2.69 o 
   4  -1   3       25.56       24.29      3.90 o 
   5  -1   3       12.60       10.77      3.80 o 
   6  -1   3       53.33       49.59     22.36 o 
  -6   0   3        0.55       -6.61     10.08 o 
  -5   0   3       18.03       27.95      4.50 o 
  -4   0   3      141.15      169.93     15.75 o 
  -3   0   3       79.28       85.12      4.84 o 
  -2   0   3      411.36      409.23     12.22 o 
  -1   0   3      402.65      412.13     13.15 o 
   0   0   3      784.23      704.72     20.22 o 
   1   0   3      983.21     1108.04     15.25 o 
   2   0   3       86.36       76.34      2.93 o 
   3   0   3      530.12      562.04     19.15 o 
   4   0   3        2.73        1.59      1.96 o 
   5   0   3       39.73       42.88     12.52 o 
   6   0   3       15.69       11.95     14.80 o 
  -6   1   3        7.65        7.40      8.82 o 
  -5   1   3        2.92       -3.81      3.85 o 
  -4   1   3      267.61      289.50     14.71 o 
  -3   1   3     1717.67     1689.15     46.29 o 
  -2   1   3      102.38      100.16      7.75 o 
  -1   1   3      227.87      254.33     13.73 o 
   0   1   3      118.80      118.81      5.43 o 
   1   1   3      538.03      482.99     10.64 o 
   2   1   3     4443.59     4575.60     67.86 o 
   3   1   3       77.16       78.81      3.47 o 
   4   1   3       69.48       85.23     25.43 o 
   5   1   3       25.26       34.59      9.29 o 
  -6   2   3        0.08       -2.53      5.26 o 
  -5   2   3        0.12        3.21      3.30 o 
  -4   2   3       56.73       63.08      5.79 o 
  -3   2   3       10.79        7.71      3.51 o 
  -2   2   3      383.15      327.79      8.96 o 
  -1   2   3     1136.76     1316.17     65.81 o 
   0   2   3     2011.64     1885.24     31.04 o 
   1   2   3     1176.09     1207.19     14.75 o 
   2   2   3        1.55        3.34      3.06 o 
   3   2   3      480.00      445.32     22.20 o 
   4   2   3      128.33      114.40     11.63 o 
   5   2   3        7.33        3.49      5.92 o 
  -6   3   3       40.86       28.97     13.22 o 
  -5   3   3        0.83        1.76      3.32 o 
  -4   3   3      475.67      456.60     22.94 o 
  -3   3   3     1484.25     1346.07     63.41 o 
  -2   3   3      520.81      537.76     38.01 o 
  -1   3   3      177.32      206.81      6.57 o 
   0   3   3      216.85      230.96      6.05 o 
   1   3   3      419.96      369.94     21.05 o 
   2   3   3      760.89      900.26    137.52 o 
   3   3   3        4.66        0.87      4.12 o 
   4   3   3       23.48       15.84      8.11 o 
   5   3   3        4.32        9.78      9.15 o 
  -6   4   3        6.97        9.76     12.44 o 
  -5   4   3       38.98       38.44      7.45 o 
  -4   4   3      131.28      135.27     12.55 o 
  -3   4   3       28.59       22.65      4.44 o 
  -2   4   3      352.45      326.65     11.55 o 
  -1   4   3      564.38      594.54     15.86 o 
   0   4   3      661.42      698.94     41.21 o 
   1   4   3      188.34      161.29     10.56 o 
   2   4   3        1.93       15.18      9.05 o 
   3   4   3       35.94       35.17     10.31 o 
   4   4   3       34.11       40.39     10.33 o 
  -5   5   3        2.24        7.48      7.37 o 
  -4   5   3      235.90      211.09     22.61 o 
  -3   5   3      151.99      158.51     10.45 o 
  -2   5   3       41.88       41.76      5.05 o 
  -1   5   3       10.42       21.38      4.12 o 
   0   5   3        3.51        6.73      6.53 o 
   1   5   3      298.97      315.82     18.52 o 
   2   5   3      167.91      183.77     15.97 o 
   3   5   3       36.89       36.01      9.75 o 
   4   5   3        7.09       34.62     21.81 o 
  -4   6   3       26.56       44.19     11.35 o 
  -3   6   3       18.86       35.46      8.93 o 
  -2   6   3        0.70        1.55      4.16 o 
  -1   6   3       28.63       29.29      4.19 o 
   0   6   3      227.71      236.58     11.33 o 
   1   6   3       89.73       89.53     12.06 o 
   2   6   3       28.65       28.65      9.97 o 
   3   6   3        2.72        1.67      6.06 o 
  -4   7   3       38.27       38.52      9.67 o 
  -3   7   3       14.70       13.25      6.19 o 
  -2   7   3        4.95       -0.71      3.58 o 
  -1   7   3        0.16        0.71      4.69 o 
   0   7   3        0.06        4.21      4.48 o 
   1   7   3        0.14        6.87      7.71 o 
   2   7   3       43.70       50.27     11.91 o 
  -3   8   3        4.00        7.71     13.22 o 
  -2   8   3        6.34        3.91      5.26 o 
  -1   8   3       11.28       14.66      9.84 o 
   0   8   3       32.41       31.62     11.89 o 
   1   8   3       16.89        5.59      7.01 o 
  -1  -8   4        4.81       17.00     12.75 o 
   0  -8   4       19.48       18.26     12.28 o 
   1  -8   4       27.22       20.13      6.98 o 
   2  -8   4        0.06       10.09      6.40 o 
   3  -8   4       13.05       17.94      9.22 o 
   4  -8   4       11.58        0.29      8.82 o 
  -2  -7   4       28.81       23.00     15.04 o 
  -1  -7   4       82.66       83.82     10.61 o 
   0  -7   4       48.78       45.09      5.47 o 
   1  -7   4       19.75       24.54      6.70 o 
   2  -7   4       56.89       52.73      9.49 o 
   3  -7   4       17.86       21.44     10.23 o 
   4  -7   4       20.35       31.91     11.55 o 
  -3  -6   4        1.52        5.79      6.90 o 
  -2  -6   4       19.47       27.36      7.95 o 
  -1  -6   4        1.88       22.02      7.38 o 
   0  -6   4      187.39      184.46      8.44 o 
   1  -6   4       75.75       64.88      7.76 o 
   2  -6   4      163.13      158.48     14.01 o 
   3  -6   4       17.08       16.85      7.71 o 
   4  -6   4       66.84       76.24     13.71 o 
   5  -6   4        2.46       11.20      8.08 o 
  -4  -5   4        3.53        3.18     16.69 o 
  -3  -5   4        0.69        7.88      6.13 o 
  -2  -5   4      149.64      149.63     12.35 o 
  -1  -5   4      539.10      528.99     22.10 o 
   0  -5   4      843.76      823.92     20.67 o 
   1  -5   4      141.25      116.09      9.34 o 
   2  -5   4       82.42       79.07     27.39 o 
   3  -5   4        0.42        3.72      6.93 o 
   4  -5   4      310.65      317.40     25.15 o 
   5  -5   4       15.53       13.98      8.38 o 
  -4  -4   4      116.11      105.13     12.86 o 
  -3  -4   4        0.02        5.73      4.54 o 
  -2  -4   4      300.48      301.83     12.22 o 
  -1  -4   4        6.70       21.97      7.00 o 
   0  -4   4      355.18      345.80      9.00 o 
   1  -4   4      530.03      478.09     15.45 o 
   2  -4   4       18.98       34.31      6.09 o 
   3  -4   4      216.13      212.28     20.78 o 
   4  -4   4       16.53       22.31      7.51 o 
   5  -4   4        2.89        2.84      8.27 o 
   6  -4   4        2.04        3.34      6.61 o 
  -5  -3   4       56.62       54.09      9.64 o 
  -4  -3   4       39.46       36.57      6.81 o 
  -3  -3   4       39.95       50.64      4.24 o 
  -2  -3   4       60.73       67.12      4.43 o 
  -1  -3   4      942.71      942.70     20.50 o 
   0  -3   4     1940.84     1938.48     41.32 o 
   1  -3   4      190.20      224.79     18.26 o 
   2  -3   4      240.17      247.92     12.89 o 
   3  -3   4        7.96        8.15      4.49 o 
   4  -3   4      557.44      602.22     31.18 o 
   5  -3   4        0.55       -3.53      4.88 o 
   6  -3   4       38.97       56.36     23.30 o 
  -5  -2   4        0.37        7.08      6.30 o 
  -4  -2   4      437.47      429.52     16.24 o 
  -3  -2   4       35.87       41.76      3.48 o 
  -2  -2   4     1222.77     1211.39     46.84 o 
  -1  -2   4       21.81       26.40      4.26 o 
   0  -2   4     1784.17     2056.62     42.27 o 
   1  -2   4     4009.26     3730.46     60.43 o 
   2  -2   4      411.96      408.84     19.67 o 
   3  -2   4      209.03      182.83     13.57 o 
   4  -2   4       19.37       39.85     10.40 o 
   5  -2   4       26.42       52.62     18.08 o 
   6  -2   4        0.34        7.08     13.22 o 
  -6  -1   4       46.32       56.05     19.68 o 
  -5  -1   4       81.15       90.35     10.29 o 
  -4  -1   4       41.90       38.40      6.69 o 
  -3  -1   4       72.68       81.39      9.50 o 
  -2  -1   4      320.81      316.82      7.42 o 
  -1  -1   4     6287.61     6630.60    104.35 o 
   0  -1   4     4555.38     4823.51     89.20 o 
   1  -1   4      519.73      558.32     19.94 o 
   2  -1   4      477.71      469.32     13.03 o 
   3  -1   4      274.45      297.94     14.45 o 
   4  -1   4      467.32      469.66     24.79 o 
   5  -1   4       55.14       48.12      5.51 o 
   6  -1   4       23.84       39.36     19.52 o 
  -6   0   4       42.39       33.53     14.01 o 
  -5   0   4        9.43       12.80      4.59 o 
  -4   0   4      182.21      182.88      8.58 o 
  -3   0   4      308.97      410.68     35.27 o 
  -2   0   4     2867.42     2952.57     46.69 o 
  -1   0   4      620.78      669.99      7.96 o 
   0   0   4      108.87      101.98      4.31 o 
   1   0   4       11.89       14.52      1.50 o 
   2   0   4      627.31      608.77     17.95 o 
   3   0   4      609.14      546.46     12.51 o 
   4   0   4       60.77       58.33      4.22 o 
   5   0   4        0.60       -7.19      7.19 o 
  -5   1   4       45.56       53.03      9.75 o 
  -4   1   4       16.36       11.43      5.59 o 
  -3   1   4      223.61      245.64     12.89 o 
  -2   1   4       75.08       98.77      6.06 o 
  -1   1   4     4301.51     3846.34     51.31 o 
   0   1   4     3135.91     3266.21     65.56 o 
   1   1   4       97.24      107.94     11.64 o 
   2   1   4       51.86       51.77      2.46 o 
   3   1   4      127.90      106.27      4.42 o 
   4   1   4      472.99      495.24    111.07 o 
   5   1   4       34.66       53.67     18.42 o 
  -6   2   4       10.13        9.97     12.83 o 
  -5   2   4        1.60       -0.89      3.73 o 
  -4   2   4       20.58       21.75      5.30 o 
  -3   2   4      259.81      276.00     19.82 o 
  -2   2   4      999.19      854.24     53.11 o 
  -1   2   4        6.95        3.85      2.99 o 
   0   2   4       89.15       90.55      3.41 o 
   1   2   4       97.17       95.84      3.39 o 
   2   2   4       18.99       17.63      4.23 o 
   3   2   4     1118.49     1069.19     45.87 o 
   4   2   4       26.60       44.30      8.79 o 
   5   2   4        0.11        6.54      7.03 o 
  -6   3   4       11.82       -3.46      7.08 o 
  -5   3   4       88.76       96.34      9.24 o 
  -4   3   4      279.67      260.01     16.17 o 
  -3   3   4       21.11       22.17      5.01 o 
  -2   3   4      100.95      108.93      8.65 o 
  -1   3   4     1294.62     1262.68     57.04 o 
   0   3   4     1325.08     1363.28     27.48 o 
   1   3   4      102.81      101.41      2.91 o 
   2   3   4       14.12       22.06      5.67 o 
   3   3   4       22.69       28.20      7.42 o 
   4   3   4      242.09      215.60     23.30 o 
   5   3   4        3.83        0.05      5.22 o 
  -6   4   4       18.55        5.98     11.81 o 
  -5   4   4       84.04      105.60     25.34 o 
  -4   4   4        1.16       13.02      8.52 o 
  -3   4   4      233.27      223.46     14.26 o 
  -2   4   4      466.02      425.99     14.75 o 
  -1   4   4      245.58      228.30     14.55 o 
   0   4   4      141.29      141.60      5.88 o 
   1   4   4      157.49      146.02     11.52 o 
   2   4   4       81.03      107.09     11.18 o 
   3   4   4      157.19      160.58     16.18 o 
   4   4   4        0.21        6.16      7.13 o 
  -5   5   4       21.51       35.58     11.97 o 
  -4   5   4       28.22       36.31      9.14 o 
  -3   5   4        8.86        7.40      3.94 o 
  -2   5   4        5.87        9.57      3.50 o 
  -1   5   4      260.83      289.90     11.64 o 
   0   5   4      221.91      230.15     15.36 o 
   1   5   4        8.61       19.58      8.74 o 
   2   5   4        3.87        5.96      6.65 o 
   3   5   4       11.28        3.88      6.77 o 
   4   5   4       15.52       13.17      9.10 o 
  -5   6   4       18.75       15.11     13.22 o 
  -4   6   4        0.21       -4.45      7.24 o 
  -3   6   4       53.17       44.38      6.97 o 
  -2   6   4       22.55       31.29      5.54 o 
  -1   6   4       91.41       88.65      9.38 o 
   0   6   4       71.30       60.90      7.69 o 
   1   6   4        7.64        7.73      5.82 o 
   2   6   4       79.74      102.05     14.19 o 
   3   6   4       29.54       52.31     15.74 o 
  -3   7   4        1.45        1.89      9.13 o 
  -2   7   4        0.16       -3.66      3.66 o 
  -1   7   4        0.93        5.92      3.63 o 
   0   7   4        0.13        0.42      4.88 o 
   1   7   4        0.31       20.52     17.87 o 
   2   7   4        1.69        6.60      7.78 o 
  -3   8   4       18.27       12.26      7.87 o 
  -2   8   4       23.64       25.67      8.34 o 
  -1   8   4       35.74       48.74     10.42 o 
   0   8   4       18.60        9.16      6.26 o 
  -1  -8   5        1.32       -5.20      9.76 o 
   0  -8   5        0.59       -9.29     10.86 o 
   1  -8   5        4.37        8.78      6.08 o 
   2  -8   5        0.22       -0.74      5.93 o 
   3  -8   5        5.36        2.29      5.69 o 
  -2  -7   5       19.38       15.19      8.42 o 
  -1  -7   5        2.92       -3.10      4.98 o 
   0  -7   5       39.61       45.33      6.97 o 
   1  -7   5      211.63      202.74     17.38 o 
   2  -7   5      168.26      178.38     23.30 o 
   3  -7   5       15.39       19.94      9.07 o 
   4  -7   5       24.12       52.11     14.41 o 
  -3  -6   5        0.13       -0.71      5.45 o 
  -2  -6   5       13.21       16.59      6.68 o 
  -1  -6   5        1.19        0.54      3.31 o 
   0  -6   5       73.39       65.32      7.68 o 
   1  -6   5       10.09       15.59      5.30 o 
   2  -6   5       58.92       57.67      7.96 o 
   3  -6   5       18.04       37.13     12.44 o 
   4  -6   5       17.17       13.98     13.22 o 
   5  -6   5        3.07       -2.74      9.05 o 
  -4  -5   5       26.73       28.02      8.70 o 
  -3  -5   5      230.88      245.74     19.42 o 
  -2  -5   5       96.39       99.27      8.73 o 
  -1  -5   5        5.80        8.89      3.07 o 
   0  -5   5      149.68      168.55      7.28 o 
   1  -5   5      850.51      900.24     34.07 o 
   2  -5   5      325.94      323.37     18.64 o 
   3  -5   5      234.93      273.07     19.62 o 
   4  -5   5       24.02       30.63      9.72 o 
   5  -5   5       38.34       29.15      9.54 o 
  -4  -4   5       13.31       13.09      6.34 o 
  -3  -4   5        4.06        2.18      3.83 o 
  -2  -4   5      115.10      129.87      8.34 o 
  -1  -4   5        7.54        5.94      2.64 o 
   0  -4   5      261.20      222.51      6.63 o 
   1  -4   5      461.73      482.56     20.00 o 
   2  -4   5       34.78       40.40      6.01 o 
   3  -4   5        7.19       13.87      5.57 o 
   4  -4   5       20.15       14.24      8.11 o 
   5  -4   5      182.03      165.73     17.03 o 
  -5  -3   5        7.50        6.64      5.83 o 
  -4  -3   5       14.23       26.88      9.13 o 
  -3  -3   5     1067.00     1042.64     28.08 o 
  -2  -3   5      324.99      297.30     12.40 o 
  -1  -3   5       89.09       84.84      4.31 o 
   0  -3   5      210.02      252.63      6.66 o 
   1  -3   5      145.83      125.01      6.90 o 
   2  -3   5      534.63      535.61     38.65 o 
   3  -3   5        0.01        5.82      3.95 o 
   4  -3   5       24.48       20.06      6.87 o 
   5  -3   5       30.28       25.78      6.76 o 
   6  -3   5       27.99       13.70     15.74 o 
  -5  -2   5       22.29       27.15      7.24 o 
  -4  -2   5      138.56      154.32      8.27 o 
  -3  -2   5      276.03      246.37     22.99 o 
  -2  -2   5      805.52      804.32     18.42 o 
  -1  -2   5     1199.99     1211.95     26.01 o 
   0  -2   5      182.19      160.97      6.44 o 
   1  -2   5     1042.79     1022.13     24.17 o 
   2  -2   5      110.12      109.96      3.58 o 
   3  -2   5       55.09       50.55      3.38 o 
   4  -2   5       43.56       43.42      4.90 o 
   5  -2   5      189.70      169.78     14.33 o 
   6  -2   5        2.86        4.25     11.97 o 
  -6  -1   5       29.46       47.55     21.41 o 
  -5  -1   5       10.93       16.74     15.98 o 
  -4  -1   5       44.96       52.53      5.49 o 
  -3  -1   5     2230.23     2610.24    321.56 o 
  -2  -1   5      240.52      236.19      6.11 o 
  -1  -1   5      362.46      385.92      7.48 o 
   0  -1   5       14.24       18.32      3.22 o 
   1  -1   5      167.05      153.41      4.14 o 
   2  -1   5     2168.26     2265.45     56.71 o 
   3  -1   5       14.76        9.54      5.75 o 
   4  -1   5        9.60       17.73      7.15 o 
   5  -1   5       18.78       20.28     13.46 o 
   6  -1   5        9.49       35.58     20.47 o 
  -6   0   5        7.03        8.03     10.08 o 
  -5   0   5       19.69       24.07      4.74 o 
  -4   0   5      330.55      376.55     17.54 o 
  -3   0   5      572.27      583.03     25.72 o 
  -2   0   5      520.58      728.15    140.99 o 
  -1   0   5      142.35      154.55      7.87 o 
   0   0   5     4823.66     4380.46     79.52 o 
   1   0   5     3879.02     3938.70     70.61 o 
   2   0   5       58.66       56.57      4.98 o 
   3   0   5       11.77       12.89      2.44 o 
   4   0   5      115.55      119.19      6.42 o 
   5   0   5       57.08       50.91      9.75 o 
  -6   1   5        4.96        8.50      9.29 o 
  -5   1   5       68.72       73.08     12.46 o 
  -4   1   5      111.22      116.51      7.04 o 
  -3   1   5     1006.26      982.53     61.95 o 
  -2   1   5      106.90      105.11      3.62 o 
  -1   1   5      656.74      581.90     27.57 o 
   0   1   5     1189.83     1282.09     49.83 o 
   1   1   5        7.04       13.34      2.09 o 
   2   1   5      333.75      304.17      8.20 o 
   3   1   5      166.08      154.87     15.51 o 
   4   1   5        1.31        1.36      7.01 o 
   5   1   5        3.92       -2.94      6.63 o 
  -6   2   5        2.75       -4.08      5.27 o 
  -5   2   5       82.77       99.46      8.23 o 
  -4   2   5      332.47      375.44     20.03 o 
  -3   2   5      233.63      262.89     10.87 o 
  -2   2   5      602.35      564.65     13.50 o 
  -1   2   5      471.74      513.56     23.90 o 
   0   2   5     2083.66     1926.35     35.13 o 
   1   2   5     2054.79     1932.45     31.76 o 
   2   2   5      149.13      142.86      9.55 o 
   3   2   5       62.11       72.13     14.48 o 
   4   2   5        0.24        0.55      4.57 o 
   5   2   5       55.24       47.27     10.93 o 
  -6   3   5        0.86       -3.37      6.30 o 
  -5   3   5        5.15        7.99      5.18 o 
  -4   3   5       28.05       40.25      6.06 o 
  -3   3   5      410.91      405.69     18.93 o 
  -2   3   5      201.20      180.05     12.74 o 
  -1   3   5        9.60       12.03      9.84 o 
   0   3   5       41.33       43.21      3.37 o 
   1   3   5       22.58       20.95      2.93 o 
   2   3   5      487.31      453.41     21.00 o 
   3   3   5      140.44      109.80     11.57 o 
   4   3   5       49.19       41.06     13.15 o 
  -6   4   5       12.58        5.51      8.82 o 
  -5   4   5       62.86       68.74     12.06 o 
  -4   4   5      339.71      315.93     16.79 o 
  -3   4   5      512.89      433.97     29.11 o 
  -2   4   5        1.44        1.02      2.58 o 
  -1   4   5       33.16       44.71      4.27 o 
   0   4   5      529.34      518.40     30.20 o 
   1   4   5      657.67      619.83     27.82 o 
   2   4   5       47.87       44.14      7.37 o 
   3   4   5        9.53       16.34     15.67 o 
   4   4   5        0.56        5.08      9.21 o 
  -5   5   5        2.83        3.15      8.66 o 
  -4   5   5       12.08        0.67      6.38 o 
  -3   5   5      104.99       98.29     10.79 o 
  -2   5   5        0.33        3.29      3.12 o 
  -1   5   5       57.43       68.35      6.32 o 
   0   5   5       91.90       83.72      7.04 o 
   1   5   5        9.47       12.63     12.52 o 
   2   5   5      188.80      182.22     18.72 o 
   3   5   5        0.37        6.26      9.37 o 
  -5   6   5       23.76       32.90     17.00 o 
  -4   6   5       36.63       48.12      9.44 o 
  -3   6   5       36.78       32.62      6.13 o 
  -2   6   5        4.28        2.94      5.99 o 
  -1   6   5       36.64       52.26      6.56 o 
   0   6   5      151.54      164.74      8.80 o 
   1   6   5      127.71      119.24     14.74 o 
   2   6   5       15.46       30.17      9.99 o 
   3   6   5        8.35       -7.97      7.97 o 
  -4   7   5        0.06       -2.83      9.92 o 
  -3   7   5        9.11        3.15      6.88 o 
  -2   7   5        3.13        6.17      5.67 o 
  -1   7   5        2.17        4.68      4.39 o 
   0   7   5       15.04       21.55      7.56 o 
   1   7   5        1.62       14.01      7.19 o 
   2   7   5        0.50       -0.89     11.26 o 
  -3   8   5       21.09       25.98      9.29 o 
  -2   8   5        7.03        2.25      6.14 o 
  -1   8   5       24.81       22.94      9.92 o 
   0   8   5       14.00       15.12      7.29 o 
  -1  -8   6        1.48        5.51     10.39 o 
   0  -8   6        0.90       -2.47      5.32 o 
   1  -8   6        4.69       -0.99      4.86 o 
   2  -8   6        1.37        0.88      9.53 o 
   3  -8   6       22.57       37.49      9.97 o 
  -2  -7   6        2.55       12.84      6.65 o 
  -1  -7   6      113.65      118.28     14.80 o 
   0  -7   6      113.76      121.32     12.96 o 
   1  -7   6       50.65       50.60     16.45 o 
   2  -7   6       25.67       27.35      7.93 o 
   3  -7   6       33.09       29.05      8.65 o 
   4  -7   6       45.19       39.16     11.46 o 
  -3  -6   6        3.62        0.33      7.16 o 
  -2  -6   6      174.55      171.02     13.96 o 
  -1  -6   6      119.01      113.88      8.82 o 
   0  -6   6        7.10        4.99      4.87 o 
   1  -6   6        3.97        9.70      5.38 o 
   2  -6   6       64.82       51.83      8.19 o 
   3  -6   6       22.77       26.38      7.64 o 
   4  -6   6        0.23        0.90      4.85 o 
   5  -6   6        9.17       13.21     10.39 o 
  -4  -5   6        4.35        1.32      5.37 o 
  -3  -5   6       18.57       17.73      7.24 o 
  -2  -5   6        1.33       54.50     29.66 o 
  -1  -5   6      364.07      377.37     16.47 o 
   0  -5   6      692.15      629.07     27.14 o 
   1  -5   6      115.42      114.08     16.92 o 
   2  -5   6       25.96       21.18     12.83 o 
   3  -5   6      153.96      167.38     15.12 o 
   4  -5   6       24.81       33.90      9.45 o 
   5  -5   6       51.90       44.81     10.83 o 
  -4  -4   6       21.92       20.62     10.47 o 
  -3  -4   6       22.44       25.86      5.73 o 
  -2  -4   6      922.26      801.13     91.97 o 
  -1  -4   6      435.00      395.49     12.92 o 
   0  -4   6       85.16      100.47      5.00 o 
   1  -4   6       53.95       43.57      5.71 o 
   2  -4   6       29.53       26.31      6.61 o 
   3  -4   6      106.28      112.34     11.56 o 
   4  -4   6      192.21      199.68     25.58 o 
   5  -4   6       38.13       40.39      9.16 o 
  -5  -3   6       55.00       60.74     11.31 o 
  -4  -3   6       21.44       18.93      6.22 o 
  -3  -3   6        4.10        8.90      4.66 o 
  -2  -3   6        1.40       -1.77      2.68 o 
  -1  -3   6     1979.12     2096.34     46.10 o 
   0  -3   6     2094.45     2065.67     39.98 o 
   1  -3   6        1.94        1.85      1.45 o 
   2  -3   6      418.76      398.97     26.21 o 
   3  -3   6        3.17       12.79      5.43 o 
   4  -3   6       10.32       20.95     11.49 o 
   5  -3   6       98.20       96.67     18.74 o 
  -5  -2   6       13.52        8.29      5.63 o 
  -4  -2   6        2.41        2.38      3.69 o 
  -3  -2   6        0.84        1.11      2.74 o 
  -2  -2   6     2532.92     2509.83     60.79 o 
  -1  -2   6      720.21      687.61     28.48 o 
   0  -2   6      327.67      396.70     13.24 o 
   1  -2   6      278.70      299.03     11.60 o 
   2  -2   6      153.77      169.65      5.18 o 
   3  -2   6      707.83      643.89     34.85 o 
   4  -2   6      132.10      130.65      6.90 o 
   5  -2   6        4.58       12.38      5.43 o 
  -5  -1   6       60.05       59.80      7.64 o 
  -4  -1   6       26.15       24.94      4.09 o 
  -3  -1   6      117.32      108.92      8.60 o 
  -2  -1   6      628.06      688.29     14.50 o 
  -1  -1   6     5046.79     5404.43     92.20 o 
   0  -1   6     4396.48     4296.62     79.71 o 
   1  -1   6      220.47      188.25     18.38 o 
   2  -1   6      791.76      841.76     25.64 o 
   3  -1   6        2.45        2.49      2.53 o 
   4  -1   6       92.87       94.18     13.13 o 
   5  -1   6       23.10       19.35      7.29 o 
  -5   0   6       96.42       87.51      7.49 o 
  -4   0   6       51.42       52.73      7.39 o 
  -3   0   6       22.30       21.36     10.15 o 
  -2   0   6     2618.04     2682.49     39.48 o 
  -1   0   6      543.50      541.28     16.52 o 
   0   0   6       66.55       72.66      6.33 o 
   1   0   6      139.39      146.59      6.16 o 
   2   0   6      201.47      198.84     11.06 o 
   3   0   6     1883.95     1814.94     42.29 o 
   4   0   6      167.64      157.34      8.12 o 
   5   0   6       19.13       31.13      9.76 o 
  -6   1   6        8.05        5.67      8.97 o 
  -5   1   6      171.37      185.47     15.31 o 
  -4   1   6       76.44       98.71     11.39 o 
  -3   1   6      366.41      441.69     50.82 o 
  -2   1   6      886.85      868.05      9.29 o 
  -1   1   6      920.02      942.55     12.36 o 
   0   1   6      149.29      130.66      6.65 o 
   1   1   6     1570.54     1682.70     61.04 o 
   2   1   6      674.82      689.84     17.09 o 
   3   1   6        5.97        1.33      8.58 o 
   4   1   6       18.07        7.75     10.31 o 
   5   1   6        6.62       15.13      9.44 o 
  -6   2   6       39.36       44.74     17.95 o 
  -5   2   6       58.87       59.26      9.63 o 
  -4   2   6       31.31       37.18      4.41 o 
  -3   2   6       95.40      106.29     18.67 o 
  -2   2   6      936.69      895.07     27.38 o 
  -1   2   6      851.31      896.51     24.33 o 
   0   2   6       32.31       33.44      3.69 o 
   1   2   6       82.39       77.37      3.38 o 
   2   2   6      154.88      143.27     15.59 o 
   3   2   6      355.11      355.59     20.97 o 
   4   2   6      105.82      100.79     16.77 o 
   5   2   6        5.31        8.48     11.34 o 
  -6   3   6        6.79        5.43      6.01 o 
  -5   3   6       22.92       22.36      8.19 o 
  -4   3   6        0.38       -2.25      3.21 o 
  -3   3   6      128.07      125.71      8.00 o 
  -2   3   6       69.52       44.35     13.33 o 
  -1   3   6      457.56      445.74     31.41 o 
   0   3   6      195.73      182.38      6.91 o 
   1   3   6       83.86       97.26      8.38 o 
   2   3   6       65.37       64.19      9.23 o 
   3   3   6        0.07        1.87      4.58 o 
   4   3   6        2.96        0.78      5.69 o 
  -6   4   6       24.93       60.30     18.74 o 
  -5   4   6       33.93       35.33     21.10 o 
  -4   4   6      105.58       92.15     17.71 o 
  -3   4   6       12.88       12.26      4.17 o 
  -2   4   6      406.40      376.11     22.53 o 
  -1   4   6      738.36      690.06     24.53 o 
   0   4   6      233.59      199.92      8.74 o 
   1   4   6       61.79       66.82      9.13 o 
   2   4   6       45.13       58.30      8.46 o 
   3   4   6      144.51      190.29     34.32 o 
   4   4   6       29.02       29.74     16.29 o 
  -5   5   6        2.14       14.17     14.64 o 
  -4   5   6       13.88       18.05      8.50 o 
  -3   5   6       97.81      101.17     11.06 o 
  -2   5   6      265.79      239.09     12.81 o 
  -1   5   6        1.87        4.20      3.98 o 
   0   5   6        3.15        8.53      2.95 o 
   1   5   6        2.56       -1.81      4.55 o 
   2   5   6       17.10       18.71     12.20 o 
   3   5   6        5.80       10.49      7.55 o 
  -5   6   6       33.97       37.63     14.01 o 
  -4   6   6       27.62       26.50     14.17 o 
  -3   6   6        5.03        7.01      7.55 o 
  -2   6   6      123.33      122.41     15.64 o 
  -1   6   6       73.70       77.59      7.29 o 
   0   6   6       19.55       23.54      8.82 o 
   1   6   6        2.77        2.96      6.37 o 
   2   6   6        0.69       26.29     15.11 o 
  -4   7   6        4.03       12.28     11.34 o 
  -3   7   6        2.77        7.48      6.28 o 
  -2   7   6       27.29       25.87      7.04 o 
  -1   7   6        0.16       -1.58      6.01 o 
   0   7   6        9.56        6.67      6.31 o 
   1   7   6        5.58        4.94      6.68 o 
  -3   8   6        9.15        7.24      7.87 o 
  -2   8   6       32.11       32.22      8.71 o 
  -1   8   6       16.57       17.43      7.74 o 
   0   8   6       10.23       12.93     10.63 o 
  -1  -8   7        5.67      -14.33     14.33 o 
   0  -8   7       23.80       18.42      8.70 o 
   1  -8   7       15.56       28.80      8.70 o 
   2  -8   7        7.06       12.63      7.44 o 
   3  -8   7       10.33       13.66      8.44 o 
  -2  -7   7       34.50       43.65      8.99 o 
  -1  -7   7        2.94        6.86      8.71 o 
   0  -7   7        1.77        0.71      5.10 o 
   1  -7   7       68.01       70.14     11.07 o 
   2  -7   7       48.54       56.40     11.01 o 
   3  -7   7       72.22       70.69     12.93 o 
   4  -7   7        0.01        2.77      5.79 o 
  -3  -6   7       32.14       20.45      8.58 o 
  -2  -6   7        7.15       15.92      5.94 o 
  -1  -6   7        2.64        4.72      6.64 o 
   0  -6   7      377.49      360.27     16.49 o 
   1  -6   7      379.87      386.10     23.64 o 
   2  -6   7       46.87       46.70      9.64 o 
   3  -6   7        4.62       -5.00     10.15 o 
   4  -6   7       19.91       25.63     10.17 o 
   5  -6   7       40.08       37.55     12.75 o 
  -4  -5   7       14.18       21.60      8.09 o 
  -3  -5   7      146.06      155.79     15.09 o 
  -2  -5   7       31.85       74.98     29.77 o 
  -1  -5   7       99.46       86.53      6.35 o 
   0  -5   7       16.83       11.01      5.82 o 
   1  -5   7       96.76      118.48     17.08 o 
   2  -5   7      177.97      203.82     28.89 o 
   3  -5   7        7.28       26.31     10.47 o 
   4  -5   7        0.77        9.48      9.21 o 
   5  -5   7        9.95       -5.34      6.08 o 
  -4  -4   7      149.79      148.12     14.30 o 
  -3  -4   7      169.74      175.00     23.14 o 
  -2  -4   7       16.62       29.48      4.75 o 
  -1  -4   7       36.99       35.74      5.94 o 
   0  -4   7      779.15      798.04     20.22 o 
   1  -4   7      990.01      910.79     32.78 o 
   2  -4   7       40.88       38.36      6.22 o 
   3  -4   7        6.40       11.08      6.77 o 
   4  -4   7      150.22      142.31     14.19 o 
   5  -4   7       19.40       36.58      8.21 o 
  -5  -3   7       13.99       29.44     14.17 o 
  -4  -3   7        2.34        8.77      7.71 o 
  -3  -3   7      318.94      316.65     13.45 o 
  -2  -3   7      360.17      356.77     13.49 o 
  -1  -3   7       97.74      103.03      6.04 o 
   0  -3   7       20.37       23.68      4.59 o 
   1  -3   7      359.18      369.75     32.67 o 
   2  -3   7      204.37      195.19     19.44 o 
   3  -3   7       24.39       23.23      5.86 o 
   4  -3   7       21.59       23.44     13.22 o 
   5  -3   7       14.29        2.48      4.36 o 
  -5  -2   7       21.61       24.25     15.74 o 
  -4  -2   7      499.97      544.95     32.42 o 
  -3  -2   7      652.39      648.42     28.96 o 
  -2  -2   7       66.17       68.82      4.85 o 
  -1  -2   7      397.42      410.06     18.11 o 
   0  -2   7     1158.66     1118.93     29.79 o 
   1  -2   7     1138.41     1097.67     42.71 o 
   2  -2   7        0.23        0.98      2.03 o 
   3  -2   7        2.55        3.80      2.75 o 
   4  -2   7       59.71       66.40     10.73 o 
   5  -2   7       24.41       32.56      7.81 o 
  -5  -1   7       17.58       30.93      9.00 o 
  -4  -1   7        8.98       17.50      3.53 o 
  -3  -1   7      250.57      254.18      8.84 o 
  -2  -1   7     1360.22     1484.21     72.82 o 
  -1  -1   7      412.92      405.28     13.66 o 
   0  -1   7      865.16      844.60     21.91 o 
   1  -1   7       39.14       47.36      8.34 o 
   2  -1   7       63.36       53.42      4.98 o 
   3  -1   7      172.29      170.87      7.73 o 
   4  -1   7      111.42      104.97      7.14 o 
   5  -1   7        0.39        1.33      4.41 o 
  -6   0   7       29.59        7.56     10.39 o 
  -5   0   7        0.31        8.04      6.28 o 
  -4   0   7      510.96      633.10     57.19 o 
  -3   0   7      511.85      509.87     12.34 o 
  -2   0   7      108.13       92.12      5.75 o 
  -1   0   7     3075.61     3356.82     76.95 o 
   0   0   7     2229.19     2225.78     49.32 o 
   1   0   7     2404.45     2153.20     47.07 o 
   2   0   7      225.84      221.38      7.95 o 
   3   0   7       56.53       54.86      4.71 o 
   4   0   7       36.45       47.07      9.92 o 
   5   0   7       46.36       54.07     10.73 o 
  -6   1   7       15.05        5.83      9.13 o 
  -5   1   7        1.89       -5.66      5.66 o 
  -4   1   7      178.24      170.00     12.64 o 
  -3   1   7      446.29      438.88     29.11 o 
  -2   1   7      597.22      610.52     22.47 o 
  -1   1   7      741.09      712.98     17.61 o 
   0   1   7     2381.26     2190.70    196.46 o 
   1   1   7      427.78      504.98     27.92 o 
   2   1   7       45.39       39.37      3.74 o 
   3   1   7        0.18        2.53      5.75 o 
   4   1   7      158.25      155.11     16.31 o 
   5   1   7        1.19        2.65      7.00 o 
  -6   2   7        9.66       12.37      6.95 o 
  -5   2   7        4.48        3.69      5.23 o 
  -4   2   7      760.57      788.11     59.75 o 
  -3   2   7      515.66      471.96     22.80 o 
  -2   2   7      321.11      290.83     28.90 o 
  -1   2   7      910.44      989.56     38.09 o 
   0   2   7      465.67      472.54     45.33 o 
   1   2   7      700.67      635.46     15.49 o 
   2   2   7      128.68      121.56     10.94 o 
   3   2   7       30.39       37.11     15.27 o 
   4   2   7       18.93       14.93      7.17 o 
   5   2   7        1.36       -2.91      7.40 o 
  -6   3   7       19.12       21.33     12.12 o 
  -5   3   7       20.47       14.75      7.12 o 
  -4   3   7       90.98       86.76     11.34 o 
  -3   3   7       87.37       87.68     11.79 o 
  -2   3   7       15.46       16.87      3.23 o 
  -1   3   7      502.99      551.58     21.32 o 
   0   3   7     1301.33     1234.09     30.69 o 
   1   3   7       83.98       79.47      9.68 o 
   2   3   7       76.25       71.17      9.46 o 
   3   3   7        1.83       -0.58      9.76 o 
   4   3   7        7.89        2.15      5.84 o 
  -5   4   7       10.20       -0.32      5.47 o 
  -4   4   7      165.38      192.55     19.31 o 
  -3   4   7       47.32       40.53      6.22 o 
  -2   4   7        2.05        2.60     11.49 o 
  -1   4   7       11.33       14.57      6.40 o 
   0   4   7      460.97      462.40     23.45 o 
   1   4   7      394.85      391.12     37.94 o 
   2   4   7      111.37      104.02     13.78 o 
   3   4   7        9.80        0.30      8.34 o 
   4   4   7        0.06        0.73      7.22 o 
  -5   5   7       14.04       29.70     10.63 o 
  -4   5   7       40.94       18.68      8.30 o 
  -3   5   7       67.57       42.25      8.85 o 
  -2   5   7        0.37        0.95      2.90 o 
  -1   5   7      222.67      214.97     20.72 o 
   0   5   7      354.59      325.16     13.34 o 
   1   5   7       39.12       35.44      8.66 o 
   2   5   7        5.05       -4.74      5.64 o 
   3   5   7        0.02       -4.64      7.34 o 
  -5   6   7        9.46       -9.13      9.92 o 
  -4   6   7       31.15       35.75      9.89 o 
  -3   6   7        0.12        4.04      5.14 o 
  -2   6   7        3.73       -1.27      4.27 o 
  -1   6   7       17.12       19.86      4.66 o 
   0   6   7       31.86       56.78     10.74 o 
   1   6   7       23.98       26.18      9.06 o 
   2   6   7       13.90       16.60      9.67 o 
  -4   7   7       45.41       59.67     15.90 o 
  -3   7   7       15.17       13.80     13.85 o 
  -2   7   7        0.04        3.55      4.89 o 
  -1   7   7       62.18       81.37     16.37 o 
   0   7   7       22.23       35.56      9.88 o 
   1   7   7        1.80       -7.25      7.25 o 
  -1   8   7        0.13       -6.81      6.81 o 
  -1  -8   8       25.23       25.35     14.48 o 
   0  -8   8        5.35        5.60      6.69 o 
   1  -8   8        5.42       16.81      9.10 o 
   2  -8   8       28.74       24.19      8.92 o 
   3  -8   8        2.67       10.21      8.71 o 
  -2  -7   8        0.36       -3.51      7.08 o 
  -1  -7   8        0.38       -2.93      5.90 o 
   0  -7   8      119.15      103.29     15.98 o 
   1  -7   8        0.17        9.18      6.32 o 
   2  -7   8        0.20       -3.66      5.82 o 
   3  -7   8        5.83        7.22      8.03 o 
   4  -7   8        0.51        0.84      6.48 o 
  -3  -6   8        2.67       -5.07      5.66 o 
  -2  -6   8      153.73      157.38     14.28 o 
  -1  -6   8      242.00      252.61     14.14 o 
   0  -6   8       41.89       34.41      5.01 o 
   1  -6   8       22.52       21.34      7.05 o 
   2  -6   8       88.29       84.19     12.03 o 
   3  -6   8      100.83       96.99     13.95 o 
   4  -6   8      121.10      140.99     17.92 o 
  -4  -5   8       11.21       10.84      6.65 o 
  -3  -5   8       37.11       52.61     10.38 o 
  -2  -5   8      193.86      179.83     11.78 o 
  -1  -5   8        3.11       11.14      6.28 o 
   0  -5   8      195.75      192.54      8.73 o 
   1  -5   8       68.73       64.37      9.30 o 
   2  -5   8      127.63      139.97     12.93 o 
   3  -5   8        2.08        6.32      7.48 o 
   4  -5   8        1.29        1.67      9.21 o 
   5  -5   8        0.03       14.43      8.30 o 
  -4  -4   8        2.02        7.10      6.46 o 
  -3  -4   8       29.99       61.23     23.78 o 
  -2  -4   8      777.48      791.31     27.83 o 
  -1  -4   8      922.68      914.97     27.54 o 
   0  -4   8       59.02       55.81      4.31 o 
   1  -4   8       19.70       20.73      5.12 o 
   2  -4   8       21.56       25.30      6.76 o 
   3  -4   8      249.06      263.59     26.76 o 
   4  -4   8       95.50      102.63     12.53 o 
   5  -4   8       30.28       36.22      9.79 o 
  -5  -3   8        7.83       43.30     17.79 o 
  -4  -3   8        7.81       14.62     11.61 o 
  -3  -3   8      353.55      343.21     14.82 o 
  -2  -3   8      451.74      443.03     33.18 o 
  -1  -3   8      514.64      552.61     16.67 o 
   0  -3   8     1694.31     1809.35     41.38 o 
   1  -3   8       32.67       33.78      4.01 o 
   2  -3   8      379.69      383.05     18.20 o 
   3  -3   8       27.68       22.69      6.39 o 
   4  -3   8        3.35        3.31      4.72 o 
   5  -3   8       13.42        6.59      6.57 o 
  -5  -2   8       23.56       37.31     16.85 o 
  -4  -2   8        1.82        2.26      2.97 o 
  -3  -2   8       57.15       59.90      5.28 o 
  -2  -2   8     1354.99     1288.83     30.88 o 
  -1  -2   8     2795.48     2872.06     62.03 o 
   0  -2   8       76.95       86.13      7.24 o 
   1  -2   8      237.39      221.23     11.62 o 
   2  -2   8       45.84       47.50      4.15 o 
   3  -2   8      298.40      260.82     23.09 o 
   4  -2   8      197.70      179.24     26.96 o 
   5  -2   8        8.08       13.95      6.21 o 
  -5  -1   8        8.72       12.83      6.90 o 
  -4  -1   8        5.69       10.39      3.30 o 
  -3  -1   8      851.13      818.23     22.26 o 
  -2  -1   8      664.08      644.40     21.89 o 
  -1  -1   8       14.38        8.90      1.80 o 
   0  -1   8     2136.91     2309.79     83.57 o 
   1  -1   8      286.01      269.43     18.69 o 
   2  -1   8      714.51      722.95     27.24 o 
   3  -1   8       47.95       58.52     14.72 o 
   4  -1   8       10.96       14.42      3.96 o 
   5  -1   8        0.28        3.15     12.44 o 
  -5   0   8        1.21       -1.50      7.95 o 
  -4   0   8       28.45       24.99      6.70 o 
  -3   0   8       29.58       34.29      5.82 o 
  -2   0   8      453.76      434.07     18.83 o 
  -1   0   8     2533.87     2436.28     41.86 o 
   0   0   8       42.27       39.76      5.29 o 
   1   0   8      952.88      969.20     48.99 o 
   2   0   8        0.92        2.87      2.46 o 
   3   0   8      314.01      310.27     13.35 o 
   4   0   8      254.91      188.77     21.25 o 
   5   0   8        0.26        0.51      6.69 o 
  -6   1   8       10.49       13.70     11.81 o 
  -5   1   8        1.84       -5.96      6.01 o 
  -4   1   8       51.67       50.02      7.95 o 
  -3   1   8      292.16      311.36     18.75 o 
  -2   1   8      332.10      331.46     28.34 o 
  -1   1   8        7.43        4.66      1.06 o 
   0   1   8     1139.54     1268.70     47.37 o 
   1   1   8     1083.47     1211.23     79.95 o 
   2   1   8      933.40      946.27     27.53 o 
   3   1   8      164.05      156.96     19.44 o 
   4   1   8       16.96       23.14     10.55 o 
   5   1   8        0.02       -7.22      7.86 o 
  -6   2   8       27.84       36.18     10.41 o 
  -5   2   8       16.95       17.06      7.06 o 
  -4   2   8      157.15      150.55     14.97 o 
  -3   2   8      437.18      433.50     24.21 o 
  -2   2   8      365.23      420.78     28.73 o 
  -1   2   8      857.48      866.15     24.66 o 
   0   2   8        2.44       10.28      3.91 o 
   1   2   8      320.07      333.92     11.13 o 
   2   2   8       19.74       16.16      2.43 o 
   3   2   8      157.29      156.05     15.13 o 
   4   2   8       13.24        9.18      6.47 o 
  -5   3   8        0.83       -0.45      5.51 o 
  -4   3   8        4.47       17.41      7.14 o 
  -3   3   8      553.76      605.14     37.81 o 
  -2   3   8      689.32      644.38     68.49 o 
  -1   3   8       25.92       23.15      3.75 o 
   0   3   8       12.87       17.00      3.51 o 
   1   3   8      155.33      167.98     15.40 o 
   2   3   8      130.26      131.29     14.08 o 
   3   3   8       42.82       42.52      9.63 o 
   4   3   8        8.22       -0.58      5.27 o 
  -5   4   8        9.53       -0.47      5.71 o 
  -4   4   8        1.13        1.79      6.39 o 
  -3   4   8       98.72       99.24     14.73 o 
  -2   4   8       88.94       97.52     15.83 o 
  -1   4   8      181.37      188.62     14.21 o 
   0   4   8       11.45        4.79      3.12 o 
   1   4   8       14.23       29.65      7.95 o 
   2   4   8       30.27       35.00      9.74 o 
   3   4   8       24.22       34.90     13.71 o 
  -5   5   8        0.11        6.21      7.96 o 
  -4   5   8       16.32       22.75     12.91 o 
  -3   5   8      134.37      158.98     15.96 o 
  -2   5   8      136.68      164.34     20.18 o 
  -1   5   8      218.26      174.56     16.67 o 
   0   5   8       56.24       45.04      5.40 o 
   1   5   8       64.16       74.10     12.19 o 
   2   5   8       36.34       44.52     11.34 o 
   3   5   8       22.85       17.77     22.51 o 
  -4   6   8        0.03      -12.44     12.44 o 
  -3   6   8       11.23        5.07      6.20 o 
  -2   6   8        1.31       -0.82      3.87 o 
  -1   6   8       49.87       49.82      6.60 o 
   0   6   8        0.76        5.15      6.25 o 
   1   6   8        6.16        6.21      6.95 o 
   2   6   8        0.10       17.27     16.37 o 
  -4   7   8       22.72       31.02     13.38 o 
  -3   7   8       36.19       40.23     18.97 o 
  -2   7   8       16.15        7.63      6.47 o 
  -1   7   8       55.10       42.82     10.57 o 
   0   7   8        1.97        5.11      6.79 o 
   1   7   8        6.40       -6.27      9.76 o 
   0  -8   9        9.91        3.24      6.30 o 
   1  -8   9       60.16       80.80     15.90 o 
   2  -8   9        7.53       -8.24      8.24 o 
  -2  -7   9        4.36        2.05      9.29 o 
  -1  -7   9        3.43        1.50      6.01 o 
   0  -7   9       17.96       32.04      9.45 o 
   1  -7   9        1.10        9.79      6.96 o 
   2  -7   9        2.77        7.12      8.10 o 
   3  -7   9        4.24        3.31      6.76 o 
   4  -7   9        0.24        0.19      5.80 o 
  -3  -6   9       33.81       40.05      9.57 o 
  -2  -6   9        0.58       -0.64      3.44 o 
  -1  -6   9        1.14       -2.13      4.95 o 
   0  -6   9       18.24       30.85      8.07 o 
   1  -6   9      460.85      486.31     30.39 o 
   2  -6   9       41.70       51.73     19.99 o 
   3  -6   9       24.12       51.36     15.74 o 
   4  -6   9       52.69       47.82     13.76 o 
  -4  -5   9        3.37       16.37     13.54 o 
  -3  -5   9       30.21       19.40      8.19 o 
  -2  -5   9       81.87       82.95      9.53 o 
  -1  -5   9      198.45      214.29     11.59 o 
   0  -5   9      369.19      364.22     19.05 o 
   1  -5   9       78.41       60.26      8.95 o 
   2  -5   9        0.85        3.87     14.96 o 
   3  -5   9       19.51       19.76      9.21 o 
   4  -5   9       60.84       69.08     13.49 o 
   5  -5   9       37.82       47.82     12.55 o 
  -4  -4   9       67.25       83.48     19.99 o 
  -3  -4   9      225.48      210.81     13.64 o 
  -2  -4   9        4.19        5.31      3.63 o 
  -1  -4   9      258.09      237.49     13.64 o 
   0  -4   9      116.04      147.84      9.91 o 
   1  -4   9      709.35      754.05     40.70 o 
   2  -4   9       14.99       20.64      7.46 o 
   3  -4   9        3.36        7.34      6.38 o 
   4  -4   9       42.97       45.55      9.53 o 
   5  -4   9       38.36       41.38     10.39 o 
  -5  -3   9       45.72       45.03     17.00 o 
  -4  -3   9       62.82       64.66      6.74 o 
  -3  -3   9        3.96        0.79      3.75 o 
  -2  -3   9      358.28      348.38     23.41 o 
  -1  -3   9      420.63      445.63     15.96 o 
   0  -3   9     1073.17      958.89     45.81 o 
   1  -3   9      132.48      107.10     14.76 o 
   2  -3   9       50.47       60.70     17.24 o 
   3  -3   9        1.10       -1.65      4.80 o 
   4  -3   9       85.99       77.75     10.63 o 
   5  -3   9       13.67       -1.89      5.06 o 
  -5  -2   9        5.21        2.20      9.60 o 
  -4  -2   9      259.13      260.89     18.08 o 
  -3  -2   9      643.46      632.95     20.25 o 
  -2  -2   9       13.74       13.64      2.80 o 
  -1  -2   9      190.12      190.42     10.93 o 
   0  -2   9      660.65      675.88     20.31 o 
   1  -2   9     1792.94     1775.81     87.93 o 
   2  -2   9      117.36       97.24      6.17 o 
   3  -2   9        1.80       -0.37      4.91 o 
   4  -2   9       17.75       18.87      6.79 o 
   5  -2   9        5.35       16.85     15.11 o 
  -5  -1   9      160.60      174.58     22.83 o 
  -4  -1   9      218.10      232.83     19.40 o 
  -3  -1   9        3.19       -0.46      1.64 o 
  -2  -1   9      215.40      223.50     17.90 o 
  -1  -1   9      185.78      157.77      6.19 o 
   0  -1   9     2450.46     2349.73     60.05 o 
   1  -1   9      409.93      397.54     24.57 o 
   2  -1   9       32.72       56.25     13.56 o 
   3  -1   9       33.84       43.34      4.83 o 
   4  -1   9       58.16       59.69      6.18 o 
   5  -1   9       29.46       14.48     16.85 o 
  -5   0   9        2.55        1.60      7.48 o 
  -4   0   9      356.01      366.60     25.26 o 
  -3   0   9      558.92      588.34     48.25 o 
  -2   0   9      281.12      246.02     17.24 o 
  -1   0   9      575.86      506.31     14.55 o 
   0   0   9      367.71      441.83     14.32 o 
   1   0   9      981.30      963.04     29.28 o 
   2   0   9       72.88       69.05      6.33 o 
   3   0   9        1.68        0.93      4.75 o 
   4   0   9        2.07        1.73      5.67 o 
   5   0   9        1.63        3.39      8.58 o 
  -5   1   9      129.38      148.10     16.97 o 
  -4   1   9       11.07        6.25      5.69 o 
  -3   1   9       53.84       60.64     12.04 o 
  -2   1   9      957.28      949.58     37.74 o 
  -1   1   9       66.96       45.32      6.98 o 
   0   1   9     2569.80     2603.95     62.72 o 
   1   1   9      481.40      570.16     38.02 o 
   2   1   9       48.04       56.31      5.70 o 
   3   1   9        9.79       13.68      5.32 o 
   4   1   9       42.24       48.50     11.11 o 
   5   1   9       46.50       40.87     12.43 o 
  -5   2   9        1.27       11.34      7.79 o 
  -4   2   9      106.77      112.33     13.02 o 
  -3   2   9      284.56      268.24     21.33 o 
  -2   2   9        8.99        7.86     13.07 o 
  -1   2   9      430.78      429.13     24.00 o 
   0   2   9      105.53      104.78      8.11 o 
   1   2   9      592.18      539.97     17.16 o 
   2   2   9        4.15        6.45      3.60 o 
   3   2   9        9.83       17.60      9.13 o 
   4   2   9       13.40        4.22      6.14 o 
  -5   3   9       70.30       74.55     14.75 o 
  -4   3   9      102.04      128.26     17.09 o 
  -3   3   9      227.96      189.17     18.76 o 
  -2   3   9      538.78      562.95     56.76 o 
  -1   3   9      504.27      549.11     24.72 o 
   0   3   9     1245.30     1240.36     94.86 o 
   1   3   9      263.84      253.13     16.06 o 
   2   3   9        2.15        9.10      5.89 o 
   3   3   9       12.87       10.85      6.54 o 
   4   3   9       18.44       11.56      8.47 o 
  -5   4   9       10.37        5.83      8.62 o 
  -4   4   9        7.52        8.77     14.01 o 
  -3   4   9        2.67        4.10      6.32 o 
  -2   4   9      139.41      148.08     12.08 o 
  -1   4   9      323.29      354.54     21.00 o 
   0   4   9        1.63       -2.85      4.49 o 
   1   4   9      106.67       99.47     12.93 o 
   2   4   9       11.72        2.28      6.69 o 
   3   4   9        1.62        1.21      7.22 o 
  -5   5   9       10.40       20.44     10.45 o 
  -4   5   9       61.59       75.15     18.42 o 
  -3   5   9       21.57       13.80      7.34 o 
  -2   5   9        0.38        3.95      4.21 o 
  -1   5   9      241.70      253.18     14.51 o 
   0   5   9      203.64      207.75     13.49 o 
   1   5   9       46.37       46.46     10.99 o 
   2   5   9        1.99        4.35      7.95 o 
   3   5   9       15.03       30.52     12.12 o 
  -4   6   9        1.50        7.33     18.18 o 
  -3   6   9        3.04        9.07     11.02 o 
  -2   6   9       14.07       33.38     19.76 o 
  -1   6   9        7.84       11.28      5.85 o 
   0   6   9       27.63       12.43      7.66 o 
   1   6   9        0.32       -0.83      5.73 o 
   2   6   9        2.53        2.84     10.39 o 
  -3   7   9       22.92       22.49      8.95 o 
  -2   7   9       12.27        1.26      6.77 o 
  -1   7   9       18.33       49.48     11.41 o 
   0   7   9       24.18       18.98     10.23 o 
   0  -8  10       14.40       -0.19      6.29 o 
   1  -8  10        9.15        6.08     10.78 o 
   2  -8  10        6.62        3.81      6.86 o 
  -2  -7  10       39.72       42.51     17.16 o 
  -1  -7  10        0.36        0.52      5.33 o 
   0  -7  10        4.38       -1.84      5.63 o 
   1  -7  10        0.79       10.46      7.75 o 
   2  -7  10       50.10       54.60     12.93 o 
   3  -7  10        8.49       18.52     10.44 o 
  -3  -6  10       12.76       10.09      8.58 o 
  -2  -6  10       12.51       31.98      6.82 o 
  -1  -6  10      147.56      138.54     10.01 o 
   0  -6  10       18.96       26.30      8.33 o 
   1  -6  10        1.81       -2.24      5.04 o 
   2  -6  10        0.98       12.12     10.08 o 
   3  -6  10       35.34       52.05     11.79 o 
   4  -6  10       18.25       30.95     11.65 o 
  -3  -5  10       71.97       65.14     10.28 o 
  -2  -5  10      144.28      151.95     11.40 o 
  -1  -5  10       15.15        7.74      5.33 o 
   0  -5  10       13.97       18.63      4.10 o 
   1  -5  10        8.53       24.93      7.87 o 
   2  -5  10      545.49      556.54    100.76 o 
   3  -5  10      113.94      125.69     15.14 o 
   4  -5  10       60.08       66.21     12.41 o 
  -4  -4  10       16.86       24.09     12.60 o 
  -3  -4  10        5.40        2.95      3.72 o 
  -2  -4  10       18.45       16.88      5.95 o 
  -1  -4  10      877.12      884.79     28.44 o 
   0  -4  10        0.59        1.54      2.91 o 
   1  -4  10      171.20      166.42     14.18 o 
   2  -4  10       31.46       20.41      7.21 o 
   3  -4  10       75.82       85.48     12.65 o 
   4  -4  10       40.69       30.76      8.87 o 
   5  -4  10        1.40       -5.66      6.49 o 
  -4  -3  10        2.67       13.89      6.35 o 
  -3  -3  10      398.90      383.36     17.53 o 
  -2  -3  10      936.00      969.12     31.23 o 
  -1  -3  10      191.20      194.22     10.00 o 
   0  -3  10      469.97      475.56     49.83 o 
   1  -3  10       35.29       29.51      4.43 o 
   2  -3  10      618.01      677.37     51.01 o 
   3  -3  10      124.31      122.75     12.43 o 
   4  -3  10       36.59       38.44     11.97 o 
   5  -3  10        9.58        1.95      7.16 o 
  -5  -2  10        1.41        8.66     12.12 o 
  -4  -2  10       15.99       16.32      7.56 o 
  -3  -2  10      139.68      129.87      9.09 o 
  -2  -2  10       58.15       64.35      4.96 o 
  -1  -2  10     2330.71     2336.70     56.60 o 
   0  -2  10       26.78       27.64      4.62 o 
   1  -2  10      468.40      471.95     18.70 o 
   2  -2  10       20.36       17.70      4.29 o 
   3  -2  10      203.60      189.15     18.21 o 
   4  -2  10       50.21       55.48      9.36 o 
   5  -2  10        0.01       13.22     17.16 o 
  -5  -1  10        1.76        0.74      5.10 o 
  -4  -1  10       14.27       31.42      7.62 o 
  -3  -1  10      683.09      656.79     30.99 o 
  -2  -1  10     1587.95     1514.96     31.91 o 
  -1  -1  10       67.37       71.01      4.91 o 
   0  -1  10       89.11       87.22      6.70 o 
   1  -1  10      154.18      155.06     10.87 o 
   2  -1  10      953.27      914.76     60.03 o 
   3  -1  10      217.90      217.28     30.24 o 
   4  -1  10       13.56       15.70      5.28 o 
   5  -1  10        4.65       12.75     13.22 o 
  -5   0  10       20.94       17.11      9.13 o 
  -4   0  10       68.00       74.03     15.98 o 
  -3   0  10      273.17      238.12     18.34 o 
  -2   0  10       16.37        7.35      4.44 o 
  -1   0  10     1159.02     1036.65     79.91 o 
   0   0  10        6.12       10.96      3.25 o 
   1   0  10      796.58      791.98     49.78 o 
   2   0  10       84.77       87.11      6.84 o 
   3   0  10       60.57       47.69      6.79 o 
   4   0  10        0.31       -5.91      5.91 o 
   5   0  10        1.10       -6.30     13.38 o 
  -5   1  10        0.38        0.02      8.19 o 
  -4   1  10        9.77       11.46      8.66 o 
  -3   1  10      428.22      425.47     26.95 o 
  -2   1  10      532.55      519.83     37.47 o 
  -1   1  10        0.51        1.74      4.08 o 
   0   1  10       58.34       62.11     13.49 o 
   1   1  10      177.50      170.15      9.49 o 
   2   1  10      529.30      571.46     34.13 o 
   3   1  10      122.81      124.86     30.86 o 
   4   1  10       12.94        2.34     10.15 o 
  -5   2  10       12.41       12.40      9.68 o 
  -4   2  10       37.24       37.05      9.30 o 
  -3   2  10        6.30       -2.82      8.11 o 
  -2   2  10      147.30      135.98     14.35 o 
  -1   2  10      773.71      712.27     44.41 o 
   0   2  10        8.63        7.22      3.64 o 
   1   2  10      398.78      393.34     15.05 o 
   2   2  10       68.75       58.87      5.06 o 
   3   2  10       20.70       28.02      8.31 o 
   4   2  10        3.87        5.29      6.81 o 
  -5   3  10        6.72        0.47      9.60 o 
  -4   3  10        3.57        9.84      8.78 o 
  -3   3  10      108.47      116.31     18.66 o 
  -2   3  10      312.45      304.50     26.61 o 
  -1   3  10      479.02      469.82     34.32 o 
   0   3  10        2.43        3.32      4.12 o 
   1   3  10        0.79        5.54      3.57 o 
   2   3  10      225.79      232.57     19.94 o 
   3   3  10       16.38       10.38      6.84 o 
   4   3  10        2.02       12.46      8.85 o 
  -5   4  10        6.53        3.59      7.57 o 
  -4   4  10       40.26       51.51     22.28 o 
  -3   4  10      159.61      194.19     24.78 o 
  -2   4  10      264.11      244.07     20.83 o 
  -1   4  10      191.15      185.15     10.88 o 
   0   4  10       81.91       89.83      8.66 o 
   1   4  10      101.69      121.35     14.13 o 
   2   4  10       31.22       28.11     11.07 o 
   3   4  10        0.70        3.23      8.64 o 
  -5   5  10       14.15       18.41     10.75 o 
  -4   5  10        1.08        6.50      8.81 o 
  -3   5  10       19.51       35.87      9.99 o 
  -2   5  10       41.23       41.42      9.13 o 
  -1   5  10       61.63       68.88     16.09 o 
   0   5  10        2.42        8.49      4.04 o 
   1   5  10        8.41       10.02      8.19 o 
   2   5  10       34.51       42.39     11.50 o 
  -4   6  10       12.90        9.83      8.21 o 
  -3   6  10       66.48       65.47     17.08 o 
  -2   6  10       16.17        6.05      5.46 o 
  -1   6  10        0.16        6.00      4.88 o 
   0   6  10       25.53       38.46     15.35 o 
   1   6  10        7.33       11.83      8.90 o 
  -3   7  10       24.66       35.96     10.17 o 
  -2   7  10       23.41       31.47     25.82 o 
  -1   7  10       12.81       14.96     12.60 o 
   0   7  10        3.93        3.15     12.75 o 
   1  -8  11       43.32       42.39     13.11 o 
  -1  -7  11       29.00       21.91      8.97 o 
   0  -7  11       67.88       64.92     13.41 o 
   1  -7  11       13.97       29.44     10.71 o 
   2  -7  11        8.00       16.22      9.75 o 
   3  -7  11        8.52       17.70     10.57 o 
  -2  -6  11        1.70        5.68      4.68 o 
  -1  -6  11       42.42       28.07      6.13 o 
   0  -6  11        9.91       20.49      8.18 o 
   1  -6  11        0.77        5.12     16.45 o 
   2  -6  11       20.44       38.89     10.59 o 
   3  -6  11       11.10       12.51      8.42 o 
   4  -6  11        1.45       10.96     17.32 o 
  -3  -5  11       19.49        7.35      6.11 o 
  -2  -5  11        4.50       12.37      9.74 o 
  -1  -5  11        0.05        9.63      8.17 o 
   0  -5  11      404.85      385.03     26.29 o 
   1  -5  11      117.70      115.23     13.35 o 
   2  -5  11       38.50       26.66     10.05 o 
   3  -5  11       16.57       36.54     13.62 o 
   4  -5  11       99.82      102.46     16.35 o 
  -4  -4  11       31.31       54.95     18.89 o 
  -3  -4  11      103.23      103.50     10.89 o 
  -2  -4  11       49.50       60.48      6.72 o 
  -1  -4  11      124.33      132.33     12.86 o 
   0  -4  11       97.84       73.91      6.46 o 
   1  -4  11       35.35       56.99      9.51 o 
   2  -4  11       20.81       14.72      7.98 o 
   3  -4  11       93.55       76.32     12.23 o 
   4  -4  11        1.13       -2.52      7.24 o 
  -4  -3  11      128.68       96.35     17.16 o 
  -3  -3  11        3.62       -1.42      5.08 o 
  -2  -3  11       10.10        8.77      8.62 o 
  -1  -3  11       48.18       46.52      5.70 o 
   0  -3  11     1913.48     2024.75    114.54 o 
   1  -3  11      384.57      366.25     26.06 o 
   2  -3  11       17.42       18.15      7.34 o 
   3  -3  11       15.61       26.36     13.22 o 
   4  -3  11       96.55      104.19     14.92 o 
   5  -3  11       20.22       14.17     17.32 o 
  -5  -2  11       11.43       12.28     13.38 o 
  -4  -2  11        7.41        7.90     13.46 o 
  -3  -2  11      217.97      230.06     17.70 o 
  -2  -2  11      200.41      185.61      8.88 o 
  -1  -2  11      760.06      803.63     27.99 o 
   0  -2  11      534.12      564.56     22.19 o 
   1  -2  11      448.88      390.78     52.61 o 
   2  -2  11      107.69       86.34     12.38 o 
   3  -2  11       12.55       15.79      3.70 o 
   4  -2  11        1.59        3.90      5.93 o 
   5  -2  11        1.44        5.67     14.96 o 
  -5  -1  11       62.96       74.33     14.69 o 
  -4  -1  11      206.68      201.78     17.91 o 
  -3  -1  11       70.30       67.61     10.46 o 
  -2  -1  11      337.79      316.53     18.59 o 
  -1  -1  11       50.92       54.22      9.26 o 
   0  -1  11     3066.64     3100.26    104.83 o 
   1  -1  11      627.46      635.85     40.90 o 
   2  -1  11        1.57       -3.50      3.50 o 
   3  -1  11        6.89        9.99      4.54 o 
   4  -1  11       65.65       56.79      7.39 o 
  -5   0  11       45.88       37.80     10.08 o 
  -4   0  11       16.78       21.72      9.76 o 
  -3   0  11      309.03      297.67     28.42 o 
  -2   0  11      111.17      103.07     13.62 o 
  -1   0  11     1100.32      934.10     83.93 o 
   0   0  11      311.97      312.24     22.72 o 
   1   0  11       20.06       24.72      4.82 o 
   2   0  11       52.80       49.02      6.76 o 
   3   0  11       56.06       56.88      6.84 o 
   4   0  11       31.81       45.77     10.50 o 
  -5   1  11       82.04       84.00     14.22 o 
  -4   1  11      355.06      380.06     28.56 o 
  -3   1  11        2.06        1.60      5.71 o 
  -2   1  11      352.18      348.36     45.74 o 
  -1   1  11        0.39       -5.04      5.04 o 
   0   1  11     1166.89     1375.06    124.54 o 
   1   1  11      263.35      250.72     12.34 o 
   2   1  11        1.68       -0.74      5.36 o 
   3   1  11       10.67        9.31      6.41 o 
   4   1  11        7.49       10.56      8.29 o 
  -5   2  11       27.01       47.27     13.34 o 
  -4   2  11        3.60        1.24      6.17 o 
  -3   2  11       20.03       21.19     10.56 o 
  -2   2  11      114.64      132.91     15.63 o 
  -1   2  11      317.77      305.05     19.37 o 
   0   2  11      170.59      168.52     13.07 o 
   1   2  11        7.07        8.14      3.47 o 
   2   2  11      177.13      164.92     16.69 o 
   3   2  11       80.59       79.69     23.22 o 
   4   2  11       40.16       36.37     12.91 o 
  -5   3  11       39.01       33.16     13.46 o 
  -4   3  11      120.60      120.38     19.66 o 
  -3   3  11        1.88        5.07      6.60 o 
  -2   3  11       10.02        9.22      6.76 o 
  -1   3  11       34.18       30.07      5.90 o 
   0   3  11      589.10      541.40     20.02 o 
   1   3  11       67.09       58.20      9.25 o 
   2   3  11        0.24        3.94      5.65 o 
   3   3  11        8.86       -0.95      6.01 o 
  -5   4  11        3.93       -3.92     12.52 o 
  -4   4  11       23.49       10.20      9.22 o 
  -3   4  11        2.65       -8.71      8.71 o 
  -2   4  11       94.57      106.22     13.82 o 
  -1   4  11      202.87      209.18     17.87 o 
   0   4  11      458.64      392.43     36.16 o 
   1   4  11        0.85        1.95     12.20 o 
   2   4  11        1.36        4.41      7.08 o 
   3   4  11       57.76       77.57     40.54 o 
  -4   5  11        0.14       -2.75      7.66 o 
  -3   5  11        0.17       -1.11      6.09 o 
  -2   5  11        9.52       17.85      7.82 o 
  -1   5  11       10.21        5.58      5.83 o 
   0   5  11      141.47      138.30     13.27 o 
   1   5  11        0.17        6.42      7.45 o 
   2   5  11        0.70        9.25      8.59 o 
  -4   6  11       37.28       49.36     14.87 o 
  -3   6  11        2.22        7.60     10.71 o 
  -2   6  11       20.87       27.43     17.32 o 
  -1   6  11       27.54       31.61      8.45 o 
   0   6  11       32.68       34.11     10.44 o 
   1   6  11        0.05       -3.47      7.02 o 
  -2   7  11        0.10        6.77     12.28 o 
  -1   7  11        2.40       -7.24     11.65 o 
  -1  -7  12       30.83       44.18     11.50 o 
   0  -7  12        1.40       -2.34      6.37 o 
   1  -7  12       12.90        4.22      9.60 o 
   2  -7  12       46.36       71.05     14.60 o 
   3  -7  12       28.30       34.56     14.37 o 
  -2  -6  12        0.10       -1.71      4.50 o 
  -1  -6  12       58.13       54.61     11.41 o 
   0  -6  12        2.21        7.54      6.57 o 
   1  -6  12       64.59       67.62     14.00 o 
   2  -6  12       18.37        7.55      7.51 o 
   3  -6  12       10.75       16.57     10.99 o 
  -2  -5  12      258.08      237.97     15.98 o 
  -1  -5  12        2.40        2.64      3.98 o 
   0  -5  12       55.37       63.20      9.90 o 
   1  -5  12        2.79       -9.76      9.76 o 
   2  -5  12       21.18       33.53      9.87 o 
   3  -5  12      169.13      162.85     20.61 o 
   4  -5  12       26.44       12.57      8.18 o 
  -4  -4  12       17.19       38.73     15.90 o 
  -3  -4  12      159.09      109.23     15.49 o 
  -2  -4  12       41.58       33.61      7.33 o 
  -1  -4  12       29.58       39.11      8.78 o 
   0  -4  12       41.23       41.44      7.47 o 
   1  -4  12      561.72      639.37     79.43 o 
   2  -4  12      156.44      168.48     17.83 o 
   3  -4  12       29.88       20.42     13.78 o 
   4  -4  12        2.71       -1.82      6.30 o 
  -4  -3  12        8.38       -0.89      5.79 o 
  -3  -3  12       97.28      105.35     13.53 o 
  -2  -3  12      672.77      614.61     22.26 o 
  -1  -3  12        9.62       14.92      3.98 o 
   0  -3  12       10.59       29.25     18.88 o 
   1  -3  12       52.63       57.32      7.36 o 
   2  -3  12      261.35      270.69     21.46 o 
   3  -3  12      269.95      297.61     49.04 o 
   4  -3  12        3.30       -0.60      5.43 o 
  -4  -2  12      134.55      113.97     24.95 o 
  -3  -2  12      454.16      416.73     31.09 o 
  -2  -2  12      110.17      113.72     12.28 o 
  -1  -2  12       90.86       84.27      6.64 o 
   0  -2  12      110.60      125.81     10.48 o 
   1  -2  12     1186.19     1215.02     51.87 o 
   2  -2  12      217.63      221.17     15.43 o 
   3  -2  12        1.25        8.14      6.32 o 
   4  -2  12        3.11       16.85      7.87 o 
  -5  -1  12        5.93       26.26      9.89 o 
  -4  -1  12       10.55       23.77      9.00 o 
  -3  -1  12       41.69       44.42     13.70 o 
  -2  -1  12      852.29      800.92     54.95 o 
  -1  -1  12       72.52       76.09      5.32 o 
   0  -1  12       30.59       31.71      5.48 o 
   1  -1  12      140.24      146.70     12.29 o 
   2  -1  12      554.92      586.28     34.07 o 
   3  -1  12      223.44      193.36     13.19 o 
   4  -1  12        3.02       -5.35     12.60 o 
  -5   0  12        7.72       12.42      8.29 o 
  -4   0  12       69.59       58.52     13.46 o 
  -3   0  12      505.58      508.26     55.18 o 
  -2   0  12      295.20      297.06     21.94 o 
  -1   0  12      353.89      338.33     36.60 o 
   0   0  12        4.12       10.18      3.43 o 
   1   0  12      895.45      890.26     71.01 o 
   2   0  12      123.84      124.20     10.38 o 
   3   0  12        1.10        7.87      4.81 o 
   4   0  12        1.41       -4.84      6.84 o 
  -5   1  12        0.68        3.72     11.73 o 
  -4   1  12       22.06       31.72     11.65 o 
  -3   1  12       42.27       32.89      9.85 o 
  -2   1  12      741.43      745.92     66.05 o 
  -1   1  12      174.18      183.81     27.08 o 
   0   1  12       84.77       99.07      8.14 o 
   1   1  12       44.06       47.94      6.14 o 
   2   1  12       15.92       24.60      5.81 o 
   3   1  12       36.46       37.52     10.55 o 
   4   1  12        4.99       10.43      8.77 o 
  -5   2  12        0.73      -11.27     11.27 o 
  -4   2  12       94.20      119.87     20.35 o 
  -3   2  12      534.59      605.31     48.78 o 
  -2   2  12       13.06       19.91     23.77 o 
  -1   2  12       62.96       77.85     22.43 o 
   0   2  12        4.43       24.47     10.07 o 
   1   2  12      195.66      198.02     11.40 o 
   2   2  12       45.50       57.71     10.89 o 
   3   2  12       31.60       38.26     10.58 o 
   4   2  12        1.25       -1.73      6.89 o 
  -5   3  12        0.42        2.28      8.35 o 
  -4   3  12       10.02       13.04     10.16 o 
  -3   3  12        0.00       14.48     19.21 o 
  -2   3  12      103.24      163.41     20.83 o 
  -1   3  12       13.57       13.00     11.41 o 
   0   3  12        2.83        4.81      2.91 o 
   1   3  12       37.95       41.99     10.19 o 
   2   3  12        0.67       12.17      7.78 o 
   3   3  12       28.61       14.25     14.01 o 
  -4   4  12       77.53       96.11     21.29 o 
  -3   4  12      164.41      185.32     32.75 o 
  -2   4  12       41.88       40.61      9.90 o 
  -1   4  12      106.18      105.52     13.03 o 
   0   4  12       10.40        5.10      4.26 o 
   1   4  12       95.85      100.26     14.40 o 
   2   4  12       34.03       50.32     11.92 o 
  -4   5  12        0.83       14.43     18.97 o 
  -3   5  12       12.50       -6.54      8.34 o 
  -2   5  12       13.62       13.82      8.00 o 
  -1   5  12        0.25       13.79      7.16 o 
   0   5  12        2.60       25.59     14.88 o 
   1   5  12      117.30      101.25     18.02 o 
   2   5  12        0.56        6.78      8.38 o 
  -3   6  12        7.34       10.60      8.85 o 
  -2   6  12       31.05       30.53     13.78 o 
  -1   6  12        4.61      -13.22     14.64 o 
   0   6  12        0.20       -2.99     10.86 o 
  -1  -7  13        5.55        7.00      8.51 o 
   0  -7  13       90.59       96.21     19.52 o 
   1  -7  13       56.42       51.34     13.73 o 
   2  -7  13        2.10       -1.57      7.31 o 
  -2  -6  13        1.45       -2.36     10.39 o 
  -1  -6  13       68.97       69.71     13.70 o 
   0  -6  13       31.18       34.17     19.36 o 
   1  -6  13        0.43        0.30      7.40 o 
   2  -6  13       11.20        5.53      7.78 o 
   3  -6  13       36.99       37.23     13.91 o 
  -3  -5  13       13.26        7.08     10.08 o 
  -2  -5  13       58.30       59.93      7.95 o 
  -1  -5  13        1.03       -5.20      5.20 o 
   0  -5  13      114.10      116.68     14.74 o 
   1  -5  13       50.04       54.60     11.46 o 
   2  -5  13        6.11        4.26      6.72 o 
   3  -5  13       15.81       14.49     10.06 o 
   4  -5  13        4.74       -7.16     14.01 o 
  -3  -4  13       76.05       96.33     14.33 o 
  -2  -4  13        9.69       16.60      5.47 o 
  -1  -4  13      445.71      409.16     18.98 o 
   0  -4  13       66.88       75.20      8.67 o 
   1  -4  13        8.87       18.33      8.97 o 
   2  -4  13        8.62       24.00      9.34 o 
   3  -4  13       16.92       25.19      9.46 o 
   4  -4  13       73.23       72.00     14.25 o 
  -4  -3  13      154.54      121.61     16.64 o 
  -3  -3  13        3.99        0.12      4.95 o 
  -2  -3  13      327.88      296.86     14.84 o 
  -1  -3  13        5.22       10.98      9.64 o 
   0  -3  13       93.31      110.86     10.40 o 
   1  -3  13      331.28      347.56     36.42 o 
   2  -3  13       13.21       15.19     13.93 o 
   3  -3  13        7.33        6.34      7.13 o 
   4  -3  13        0.23       -6.70      6.72 o 
  -4  -2  13        0.16        5.18      6.73 o 
  -3  -2  13       68.64       63.27     11.34 o 
  -2  -2  13       27.30       42.04      9.49 o 
  -1  -2  13     1335.48     1427.00     48.27 o 
   0  -2  13      443.68      474.33     22.64 o 
   1  -2  13      396.57      366.66     18.52 o 
   2  -2  13       58.31       76.06     13.50 o 
   3  -2  13       61.56       69.96     11.96 o 
   4  -2  13       60.61       62.10     11.99 o 
  -5  -1  13        7.37       -3.21      7.07 o 
  -4  -1  13      166.85      157.37     20.26 o 
  -3  -1  13       37.75       23.56      9.18 o 
  -2  -1  13      475.02      456.15     29.58 o 
  -1  -1  13      198.00      209.81     36.13 o 
   0  -1  13      360.12      377.40     17.97 o 
   1  -1  13      645.33      631.34     50.02 o 
   2  -1  13        7.42       10.92      5.61 o 
   3  -1  13        3.73        9.90      5.64 o 
   4  -1  13        0.78        1.89     11.49 o 
  -5   0  13       83.33       79.48     16.61 o 
  -4   0  13       10.38        4.60      8.27 o 
  -3   0  13       29.62       35.15     10.28 o 
  -2   0  13        6.68       24.75     10.00 o 
  -1   0  13     1059.64     1049.85     88.24 o 
   0   0  13      628.88      636.44     22.59 o 
   1   0  13       26.91       33.13      5.61 o 
   2   0  13      124.91      123.86     11.20 o 
   3   0  13       95.51       88.96     11.89 o 
   4   0  13       49.45       71.95     24.25 o 
  -5   1  13       10.19        5.29      7.55 o 
  -4   1  13      163.83      166.68     26.05 o 
  -3   1  13        0.15        0.84      5.73 o 
  -2   1  13      255.02      250.05     22.65 o 
  -1   1  13      155.72      149.80     16.85 o 
   0   1  13      372.73      439.87     27.79 o 
   1   1  13      131.67      133.20     11.54 o 
   2   1  13       28.46       32.77      6.30 o 
   3   1  13       12.77       13.44      8.40 o 
   4   1  13       12.21       12.91      9.96 o 
  -5   2  13       58.19       60.56     16.53 o 
  -4   2  13       33.86       42.18     13.27 o 
  -3   2  13       11.95        1.27      8.07 o 
  -2   2  13       23.92       41.18     12.12 o 
  -1   2  13      734.48      723.32     39.73 o 
   0   2  13      323.18      308.53     13.91 o 
   1   2  13        2.52       -0.83      2.82 o 
   2   2  13       15.87       10.82     12.99 o 
   3   2  13        4.40        4.13      7.04 o 
  -5   3  13        0.39        4.89     15.43 o 
  -4   3  13       10.67       14.39     11.58 o 
  -3   3  13       18.30       34.14     12.82 o 
  -2   3  13      189.75      228.08     26.87 o 
  -1   3  13        2.29        3.90      5.81 o 
   0   3  13       18.71       17.20      4.00 o 
   1   3  13       20.30       25.58     10.00 o 
   2   3  13       17.38       29.03      9.96 o 
   3   3  13       12.10       12.66      8.63 o 
  -4   4  13       19.40       27.87     15.60 o 
  -3   4  13        0.43      -12.12     12.12 o 
  -2   4  13        3.61        2.22      9.53 o 
  -1   4  13      141.65      151.62     17.13 o 
   0   4  13       18.74       30.05      6.54 o 
   1   4  13       38.09       13.16      7.34 o 
   2   4  13        1.11        3.33      7.34 o 
  -4   5  13        1.80        6.86      9.63 o 
  -3   5  13       37.40       53.92     22.99 o 
  -2   5  13       26.19       35.94     17.24 o 
  -1   5  13       12.13       18.09     17.00 o 
   0   5  13       44.98       45.97     20.94 o 
   1   5  13        2.22       -2.91      6.89 o 
  -2   6  13        1.95       10.82      7.72 o 
  -1   6  13       22.12       59.51     23.93 o 
   0   6  13        1.04        9.92     15.74 o 
   0  -7  14        0.30       -3.92      6.92 o 
   1  -7  14       10.34       11.51      9.33 o 
  -2  -6  14        9.51       19.99     15.74 o 
  -1  -6  14        2.61       -1.10      5.56 o 
   0  -6  14        7.44        1.77      6.81 o 
   1  -6  14       94.74       89.02     16.62 o 
   2  -6  14       77.21       97.16     18.42 o 
   3  -6  14       13.35        7.93      9.65 o 
  -3  -5  14        5.06       -0.79      7.24 o 
  -2  -5  14      144.34      141.21     32.20 o 
  -1  -5  14       46.74       33.52      6.42 o 
   0  -5  14       37.32       48.09     13.15 o 
   1  -5  14       56.76       57.62     21.10 o 
   2  -5  14        3.55        2.22      8.17 o 
   3  -5  14        6.29        9.95      8.55 o 
  -3  -4  14      216.68      206.00     23.33 o 
  -2  -4  14       72.48       51.22     11.25 o 
  -1  -4  14      178.26      170.83     13.85 o 
   0  -4  14       10.58       64.96     32.34 o 
   1  -4  14      183.55      209.16     21.10 o 
   2  -4  14      193.32      198.52     55.34 o 
   3  -4  14       12.85       15.47     10.55 o 
   4  -4  14       32.15       53.09     25.19 o 
  -4  -3  14       50.85       44.52     12.61 o 
  -3  -3  14        0.25       -5.68      6.61 o 
  -2  -3  14      259.40      251.04     21.26 o 
  -1  -3  14       47.37       44.72      6.68 o 
   0  -3  14      390.85      426.61     23.60 o 
   1  -3  14       30.43       29.11      6.80 o 
   2  -3  14        0.33       -3.26      5.74 o 
   3  -3  14       44.08       41.77     11.58 o 
   4  -3  14        2.88        0.60      6.64 o 
  -4  -2  14       16.46       24.99     11.81 o 
  -3  -2  14      558.16      506.28     35.88 o 
  -2  -2  14      157.29      163.76     17.90 o 
  -1  -2  14      105.46      101.85      8.87 o 
   0  -2  14       47.39       57.17     15.00 o 
   1  -2  14      234.89      261.41     17.31 o 
   2  -2  14      371.99      426.47     24.45 o 
   3  -2  14       19.16       21.33      9.84 o 
   4  -2  14       13.00       12.44     16.22 o 
  -4  -1  14      148.88      101.91     17.04 o 
  -3  -1  14       23.05       28.27     10.69 o 
  -2  -1  14      151.32      142.27     16.50 o 
  -1  -1  14       51.59       61.50     12.52 o 
   0  -1  14      479.59      477.16     22.64 o 
   1  -1  14       84.68       95.77      9.26 o 
   2  -1  14       98.57      110.40     12.41 o 
   3  -1  14      116.92      112.76     11.08 o 
   4  -1  14        9.09       -2.68     11.02 o 
  -4   0  14       21.27       18.52     18.11 o 
  -3   0  14      518.55      459.11     50.14 o 
  -2   0  14       63.71      103.52     15.40 o 
  -1   0  14        8.05        9.39      7.16 o 
   0   0  14       27.08       31.31     10.20 o 
   1   0  14      223.16      244.21     21.05 o 
   2   0  14      258.04      279.70     18.18 o 
   3   0  14       10.44        2.59     15.74 o 
   4   0  14        0.77        2.52     11.34 o 
  -4   1  14      120.28      127.98     21.75 o 
  -3   1  14       84.40       76.23     16.40 o 
  -2   1  14       83.43       86.94     19.36 o 
  -1   1  14      113.34      131.28     17.30 o 
   0   1  14       95.65       98.08      9.13 o 
   1   1  14      107.77      134.36      9.94 o 
   2   1  14        4.46        3.86      5.55 o 
   3   1  14       18.51       14.14     10.37 o 
  -4   2  14       51.11       71.92     20.44 o 
  -3   2  14      364.76      456.34     45.29 o 
  -2   2  14      192.21      207.40     30.70 o 
  -1   2  14        2.10        7.29      8.27 o 
   0   2  14       32.20       32.55      9.55 o 
   1   2  14       55.68       56.59      7.03 o 
   2   2  14       33.88       51.90     11.58 o 
   3   2  14        1.20       -9.11      9.11 o 
  -4   3  14       76.15       77.22     29.36 o 
  -3   3  14       70.80       79.16     18.07 o 
  -2   3  14       21.58       30.66     31.09 o 
  -1   3  14       10.55       -0.91     11.49 o 
   0   3  14      138.68      148.17     18.97 o 
   1   3  14       54.73       86.94     28.02 o 
   2   3  14       10.22       12.95      9.68 o 
  -4   4  14        3.98       18.89     24.25 o 
  -3   4  14       44.90       53.99     14.61 o 
  -2   4  14       21.36        5.11     14.96 o 
  -1   4  14        3.49       12.98      7.69 o 
   0   4  14        5.48        8.08      6.51 o 
   1   4  14        0.05       21.42     18.11 o 
   2   4  14        8.83       16.06      9.45 o 
  -3   5  14       22.50       26.54     14.48 o 
  -2   5  14        0.22       14.70     23.54 o 
  -1   5  14        0.07       -6.09      7.87 o 
   0   5  14       44.99       74.78     25.98 o 
   1   5  14        4.70        0.16     11.81 o 
  -1  -6  15       92.24       85.17     24.09 o 
   0  -6  15       62.78       43.28     11.87 o 
   1  -6  15       11.25       13.53      9.55 o 
   2  -6  15       14.46       31.25     13.09 o 
  -2  -5  15       63.71       61.49     12.40 o 
  -1  -5  15       10.73       23.91      9.13 o 
   0  -5  15        1.71        7.15      7.16 o 
   1  -5  15       42.41       30.81     17.63 o 
   2  -5  15       25.96       45.86     14.76 o 
   3  -5  15       13.48       21.22     11.35 o 
  -3  -4  15       23.71       29.78     10.55 o 
  -2  -4  15        6.51        2.57      8.11 o 
  -1  -4  15      226.45      219.88     15.56 o 
   0  -4  15      225.02      217.83     25.82 o 
   1  -4  15        4.51       -1.62      6.48 o 
   2  -4  15        2.70        1.11      6.45 o 
   3  -4  15       18.32       38.97     14.09 o 
  -3  -3  15        3.18       10.56      7.97 o 
  -2  -3  15      299.96      299.95     26.78 o 
  -1  -3  15      269.77      308.83     28.97 o 
   0  -3  15       88.54       85.67     11.76 o 
   1  -3  15       24.58       36.62      9.35 o 
   2  -3  15       21.35       20.94      9.68 o 
   3  -3  15       31.09       49.99     13.78 o 
  -4  -2  15       27.11       20.24     10.85 o 
  -3  -2  15       94.32       78.66     14.47 o 
  -2  -2  15       46.32       44.04     10.87 o 
  -1  -2  15      398.18      451.55     39.91 o 
   0  -2  15      557.30      569.89     27.27 o 
   1  -2  15        6.65        6.42      5.31 o 
   2  -2  15       37.13       41.89     10.59 o 
   3  -2  15        0.32       -5.33      7.02 o 
  -4  -1  15       75.73       97.52     30.07 o 
  -3  -1  15        0.46        2.49      7.17 o 
  -2  -1  15      786.19      695.26     56.28 o 
  -1  -1  15      457.18      516.15     73.76 o 
   0  -1  15        1.27       -0.07      4.03 o 
   1  -1  15        4.04       18.66      5.42 o 
   2  -1  15        4.33        6.05      8.03 o 
   3  -1  15       44.23       48.16     10.76 o 
  -4   0  15       26.18       28.07     12.37 o 
  -3   0  15      109.14       93.67     16.50 o 
  -2   0  15       36.25       53.45     12.46 o 
  -1   0  15      413.22      442.95     45.03 o 
   0   0  15      483.29      534.72     34.95 o 
   1   0  15        2.23        3.96      4.72 o 
   2   0  15        1.02       10.25     12.20 o 
   3   0  15       39.85       28.75     10.91 o 
  -4   1  15       18.17        7.59     24.09 o 
  -3   1  15        6.30        7.61      9.45 o 
  -2   1  15      392.70      363.03     43.06 o 
  -1   1  15      115.02      138.99     17.37 o 
   0   1  15       10.62        4.43      5.79 o 
   1   1  15       73.37       67.37     10.31 o 
   2   1  15       12.89       30.10      7.13 o 
   3   1  15       64.70       65.20     18.96 o 
  -4   2  15       49.45       55.36     17.59 o 
  -3   2  15       30.73       42.17     17.52 o 
  -2   2  15       23.79        4.04      7.08 o 
  -1   2  15      200.15      201.06     25.50 o 
   0   2  15      214.71      199.43     17.79 o 
   1   2  15        0.36       12.81     10.22 o 
   2   2  15       14.42       13.99      8.17 o 
   3   2  15        0.68        3.52      7.78 o 
  -4   3  15        0.35       17.01     12.39 o 
  -3   3  15       38.76       46.74     17.60 o 
  -2   3  15      171.58      181.78     25.99 o 
  -1   3  15      141.11      117.99     20.39 o 
   0   3  15        4.81       -0.92      4.86 o 
   1   3  15       10.04       30.25     13.46 o 
   2   3  15       22.07       22.45      9.99 o 
  -3   4  15       11.37       35.14     13.54 o 
  -2   4  15        6.46       -8.24      9.20 o 
  -1   4  15       25.55       39.56     12.95 o 
   0   4  15        9.15        1.73     10.86 o 
   1   4  15       29.56       30.23     17.95 o 
  -2   5  15       19.48       16.79     10.77 o 
  -1   5  15       18.83       47.70     24.09 o 
   0   5  15        3.49       -2.68     13.70 o 
   0  -6  16       10.87       33.75     12.61 o 
   1  -6  16       15.27       27.29     14.96 o 
  -2  -5  16       26.72       48.18     17.32 o 
  -1  -5  16       18.95       -1.26      9.92 o 
   0  -5  16       52.40       79.83     15.03 o 
   1  -5  16       43.68       40.71     17.00 o 
   2  -5  16       13.08       13.69     28.65 o 
  -2  -4  16      137.31      127.83     17.50 o 
  -1  -4  16       21.82       31.84     11.97 o 
   0  -4  16       20.00       10.86      7.68 o 
   1  -4  16        6.76        1.59      6.21 o 
   2  -4  16       96.06      119.20     19.14 o 
   3  -4  16        1.45       23.93     21.10 o 
  -3  -3  16       85.29       88.25     17.92 o 
  -2  -3  16       57.55       69.01     14.50 o 
  -1  -3  16       89.93       97.67     19.55 o 
   0  -3  16      165.03      163.77     14.41 o 
   1  -3  16      296.63      305.03     28.99 o 
   2  -3  16       12.33       10.52      8.62 o 
   3  -3  16        0.27        8.38      8.61 o 
  -3  -2  16      173.90      155.86     20.26 o 
  -2  -2  16      116.18      134.89     19.02 o 
  -1  -2  16       85.22       72.72     13.94 o 
   0  -2  16      144.58      161.50     14.88 o 
   1  -2  16       92.62       87.03     10.86 o 
   2  -2  16       78.13       87.58     15.26 o 
   3  -2  16        1.79       -1.23      6.28 o 
  -4  -1  16      112.44      107.30     21.58 o 
  -3  -1  16      201.16      197.62     23.15 o 
  -2  -1  16       34.77       40.28     13.04 o 
  -1  -1  16       69.70       72.61     25.43 o 
   0  -1  16      245.01      228.21     23.85 o 
   1  -1  16      401.16      411.70     23.06 o 
   2  -1  16        0.04       -5.76      5.76 o 
   3  -1  16       57.80       72.89     20.62 o 
  -4   0  16        2.52       -2.38      7.88 o 
  -3   0  16      149.79      131.94     34.40 o 
  -2   0  16      123.13      122.40     19.93 o 
  -1   0  16      128.44      108.26     16.14 o 
   0   0  16       83.75       95.58     22.59 o 
   1   0  16        0.04        4.09      6.77 o 
   2   0  16       18.49       21.90      6.79 o 
   3   0  16        1.44        1.57      9.13 o 
  -4   1  16       62.50       51.26     19.13 o 
  -3   1  16      212.62      242.24     54.63 o 
  -2   1  16        5.81       -0.73      7.80 o 
  -1   1  16       22.85       41.30     15.98 o 
   0   1  16      153.92      162.47     17.17 o 
   1   1  16      132.41      156.07     15.34 o 
   2   1  16        7.93       20.49     10.23 o 
   3   1  16       22.93       20.23     13.29 o 
  -4   2  16       21.83       37.37     18.01 o 
  -3   2  16       42.62       74.00     23.03 o 
  -2   2  16       68.51       51.87     14.02 o 
  -1   2  16        4.16       22.05      9.15 o 
   0   2  16        8.87       17.63      7.71 o 
   1   2  16       17.33       21.31     15.43 o 
   2   2  16       16.80       22.35      9.03 o 
  -3   3  16      157.31      152.33     26.89 o 
  -2   3  16        0.31        8.09     13.22 o 
  -1   3  16        9.17       17.92      9.41 o 
   0   3  16       43.59       50.93     12.04 o 
   1   3  16       60.76       68.17     24.72 o 
  -3   4  16        2.70       11.46     12.75 o 
  -2   4  16        0.95        7.11      8.97 o 
  -1   4  16       11.93       13.05      8.70 o 
   0   4  16       50.86       66.12     28.02 o 
  -1  -5  17      133.58      144.37     32.12 o 
   0  -5  17        2.30      -11.18     15.74 o 
   1  -5  17        4.49        2.55      9.92 o 
   2  -5  17        0.95      -10.11     10.11 o 
  -2  -4  17       57.22       63.55     15.48 o 
  -1  -4  17       62.39       63.45     22.83 o 
   0  -4  17      160.34      126.74     31.65 o 
   1  -4  17        0.04        3.26      7.64 o 
   2  -4  17        0.71        2.39      8.24 o 
  -3  -3  17        5.87        2.83      7.60 o 
  -2  -3  17      192.45      197.32     22.59 o 
  -1  -3  17      319.06      347.12     35.50 o 
   0  -3  17        9.72       10.09      8.36 o 
   1  -3  17       13.77       15.15      8.81 o 
   2  -3  17        0.23        8.06      8.79 o 
   3  -3  17       48.29       42.04     13.80 o 
  -3  -2  17       54.17       53.01     16.02 o 
  -2  -2  17      203.18      206.96     24.78 o 
  -1  -2  17       44.77       48.90     13.75 o 
   0  -2  17      216.78      241.35     23.61 o 
   1  -2  17        3.83       -0.24      8.66 o 
   2  -2  17       80.42       74.35     14.01 o 
   3  -2  17        1.50        5.68      7.48 o 
  -3  -1  17       20.70       23.90     11.41 o 
  -2  -1  17      179.14      170.38     25.17 o 
  -1  -1  17      389.33      410.62     48.41 o 
   0  -1  17       17.76       23.36      8.55 o 
   1  -1  17       25.04       29.69      7.39 o 
   2  -1  17       28.22       26.79      8.73 o 
   3  -1  17       55.09       69.43     20.47 o 
  -3   0  17       92.67       85.06     36.53 o 
  -2   0  17      283.43      280.69     53.45 o 
  -1   0  17       21.32       35.23     10.75 o 
   0   0  17      151.93      163.71     21.49 o 
   1   0  17       12.36       12.67      7.40 o 
   2   0  17       75.47       86.83     12.22 o 
  -3   1  17        0.79       -5.96      9.28 o 
  -2   1  17      165.41      188.90     39.04 o 
  -1   1  17      299.63      295.73     28.44 o 
   0   1  17        0.48        0.78      4.92 o 
   1   1  17        4.92       18.04      7.44 o 
   2   1  17        0.24        0.31      6.39 o 
  -3   2  17       17.89       17.27     15.95 o 
  -2   2  17      130.07      133.90     21.95 o 
  -1   2  17        3.70       15.90     18.74 o 
   0   2  17       27.61       39.10     11.65 o 
   1   2  17       21.50       22.20     16.37 o 
   2   2  17       14.36        2.20     12.28 o 
  -3   3  17        1.69       16.43     15.67 o 
  -2   3  17       42.11       62.67     18.75 o 
  -1   3  17       99.18      102.34     16.86 o 
   0   3  17       13.16        9.08      7.00 o 
   1   3  17        1.05      -19.68     19.68 o 
  -2   4  17       59.34       48.94     14.75 o 
  -1   4  17        0.05        2.01      6.78 o 
  -1  -4  18        3.01        1.89     13.70 o 
   0  -4  18       68.87       54.32     21.25 o 
   1  -4  18        5.79       -1.42     11.65 o 
   2  -4  18        1.65       13.22     16.22 o 
  -2  -3  18        7.58        7.64      8.96 o 
  -1  -3  18       85.06      124.75     38.57 o 
   0  -3  18       32.52       27.55     16.22 o 
   1  -3  18      156.73      147.68     31.02 o 
   2  -3  18        6.87        5.06      8.24 o 
  -3  -2  18       26.58       27.93     14.01 o 
  -2  -2  18       73.80       72.52     16.58 o 
  -1  -2  18       37.37       20.24     26.84 o 
   0  -2  18      206.29      220.59     34.64 o 
   1  -2  18       31.20       39.36     17.32 o 
   2  -2  18        6.15        9.28      8.77 o 
  -3  -1  18      130.87      125.21     24.49 o 
  -2  -1  18        1.24       -9.80      9.80 o 
  -1  -1  18      131.15      160.61     21.45 o 
   0  -1  18       22.71       23.56     11.49 o 
   1  -1  18      138.89      151.14     21.59 o 
   2  -1  18       13.26       23.12     12.44 o 
  -3   0  18       11.64        3.77      9.01 o 
  -2   0  18       67.81       71.04     16.29 o 
  -1   0  18       18.84       -0.46      6.62 o 
   0   0  18      212.52      213.44     21.98 o 
   1   0  18       41.83       54.68     11.61 o 
   2   0  18        0.33       -0.63      8.82 o 
  -3   1  18       68.18       71.01     21.49 o 
  -2   1  18        0.30       -5.90      9.21 o 
  -1   1  18       76.46       88.14     16.98 o 
   0   1  18       10.50       10.26      7.19 o 
   1   1  18       78.57       80.56     14.41 o 
  -3   2  18        6.21        7.55     14.21 o 
  -2   2  18        3.10        2.02      8.62 o 
  -1   2  18       22.10       19.65     11.23 o 
   0   2  18      116.24      116.13     16.44 o 
   1   2  18       11.26       23.14     16.53 o 
  -2   3  18       12.28        2.54      9.87 o 
  -1   3  18       20.57       19.08      9.69 o 
   0   3  18        0.62       14.96     15.59 o 
   0  -4  19       57.25       62.66     23.62 o 
  -1  -3  19      167.66      144.06     27.71 o 
   0  -3  19       43.89       26.45     17.32 o 
   1  -3  19       13.18        1.57     10.86 o 
  -2  -2  19      154.88      142.77     24.60 o 
  -1  -2  19       25.26       22.48     13.13 o 
   0  -2  19       87.31      131.31     23.03 o 
   1  -2  19        0.84       -6.30     11.81 o 
  -2  -1  19       22.60       32.36     21.96 o 
  -1  -1  19      141.94      145.41     21.95 o 
   0  -1  19        7.82       19.97     11.02 o 
   1  -1  19       49.73       96.19     25.35 o 
  -2   0  19      185.83      202.46     27.79 o 
  -1   0  19       23.18       31.16     18.42 o 
   0   0  19       35.05       26.93     10.40 o 
   1   0  19        6.92        2.89      7.64 o 
  -2   1  19       11.23       25.80     12.54 o 
  -1   1  19       99.99      109.93     33.69 o 
   0   1  19        9.78       23.80     18.50 o 
   1   1  19       35.51       38.41     19.05 o 
  -2   2  19       63.10       61.92     16.30 o 
  -1   2  19       21.38       20.02     10.51 o 
   0   2  19        3.49       10.16      7.83 o 
  -1  -2  20       11.42       16.59     10.74 o 
   0  -2  20       85.52       57.78     18.42 o 
  -1  -1  20       68.55       82.81     17.19 o 
   0  -1  20       33.56       30.92     11.55 o 
  -1   0  20        1.95       -6.18      8.36 o 
   0   0  20       71.04       72.57     14.57 o 
                                                 
